# Supplementary material for: Transcriptome Analysis Unveils the Effects of Proline on Gene Expression in the Yeast Komagataella phaffii
Source: Microorganisms. 2021 Dec 29;10(1):67. doi: 10.3390/microorganisms10010067 (PMC8778476; doi:10.3390/microorganisms10010067)
Supplement: Supplementary file 1 [file microorganisms-10-00067-s001.zip]

Archive with 7 entries (7 files):
- Supplementary/Figure S1. PCR analysis of K. phaffii strains, obtained in the study.pdf
- Supplementary/Figure S2. The analysis of the phenotypes of K. phaffii strains carrying the deletions in permease genes.pdf
- Supplementary/Table S1. Sequences of primers used in the study.pdf
- Supplementary/Table S2. Number of reads.pdf
- Supplementary/Table S3. The results of differential gene expression analysis using DESeq2.xlsx
- Supplementary/Table S4. Differentially expressed genes discussed in the paper.xlsx
- Supplementary/Table S5. Results of protein sequences alignments.xlsx
