# Supplementary material for: Transcriptome Analysis Unveils the Effects of Proline on Gene Expression in the Yeast Komagataella phaffii
Source: Microorganisms. 2021 Dec 29;10(1):67. doi: 10.3390/microorganisms10010067 (PMC8778476; doi:10.3390/microorganisms10010067)
Supplement: Supplementary file 1 [file microorganisms-10-00067-s001.zip › Supplementary/Table S3. The results of differential gene expression analysis using DESeq2.xlsx]

## Sheet: Full_Results_of_DESeq
	Table S3. The results of the differential gene expression analysis using DESeq2
	Gene - the name of the gene as in NCBI database (reference genome of K. phaffii (ASM2700v1))
	baseMean - the average of the normalized count values
	log2FoldChange - the logarithmic value of the expression level change. This value indicates the change between the experimental groups (grown in media with proline) and the control group (grown in media with ammonium sulphate).
	lfcSE - the standard error of the log2FoldChange value
	stat - statistical value of the Wald test (commonly used for hypothesis testing when comparing two groups in DESeq2)
	P value of the Wald test
	P adj value is obtained as the result of Benjamini and Hochberg adjustment method
	Gene name - gene name used in the text of this paper
		red border marks differentially expressed genes (DEG) with log2FoldChange greater than 0.5 and less than -0.5 and adjusted p value < 0,05
		genes, discussed in the paper, that are repressed in media with proline in comparison with media with ammonium sulphate (log2FoldChange less than 0.5)
		genes, discussed in the paper, that are activated in media with proline in comparison with media with ammonium sulphate (log2FoldChange greater than 0.5)
		genes, discussed in the paper, that does not significantly change expression in media with proline in comparison with media with ammonium sulphate
Gene	baseMean	log2FoldChange	lfcSE	stat	P value	P adj value	Gene name
PAS_chr2-2_0482	350.30039662284895	-5.815122311103151	0.33919128901980494	-17.1440791652041	6.959258071723929e-66	2.9590765320970094e-62
PAS_chr1-3_0269	650.41203672392	6.543084121989991	0.39687525239788796	16.4865006887107	4.587609413836049e-61	9.753257613815448e-58	KpPUT1
PAS_chr3_0015	546.440566992834	3.49587472874089	0.23496482148595702	14.8782898930674	4.56006824838288e-50	6.46313673070801e-47
PAS_chr3_0030	655.9058804745259	2.8786785726635404	0.21069150418869897	13.6630026148817	1.68874182552204e-42	1.79513256052993e-39
PAS_chr2-1_0659	142.908594264791	5.19563948322411	0.38381650596671296	13.5367796914776	9.485698779413859e-42	8.06663824201355e-39	KpPUT4.2
PAS_chr2-2_0496	1072.32203569844	4.18267309487867	0.323389615824728	12.9338509655351	2.8992519924851297e-38	2.05460324534113e-35	KpPUT2
PAS_chr1-4_0570	1055.28874710448	2.9314774421658796	0.24355359551881303	12.036272492390498	2.29074423689791e-33	1.3914634993271296e-30
PAS_chr3_1024	774.7861419280459	-2.7417357064093597	0.22868427132543698	-11.989174815209001	4.04918751613386e-33	2.15214316482515e-30
PAS_chr2-2_0127	982.516359680221	-2.32782556493433	0.195823835491989	-11.887345373896402	1.37714364061966e-32	6.506238622127559e-30
PAS_chr4_0152	2231.67488891011	-2.8924007211061604	0.243622084144684	-11.872489849435802	1.64497845252923e-32	6.994448380154288e-30	AOX2
PAS_chr1-1_0479	327.053212496232	3.4037184485977	0.28720391220097696	11.8512259199863	2.12065500486325e-32	8.19729552788958e-30
PAS_chr2-1_0716	530.892574142977	-2.4491735397298102	0.214195452420425	-11.434292894895599	2.8182323766322798e-30	9.985936721200358e-28
PAS_chr4_0399	129.535580419243	3.8817722515218995	0.34869011316941	11.1324413997249	8.721356096465958e-29	2.85255431709025e-26
PAS_chr3_0076	107.016321471023	3.80587196372837	0.344889619166584	11.0350435392203	2.58926070167415e-28	7.86395464537034e-26
PAS_chr2-2_0019	322.958310188605	2.6747653102833997	0.252275280148121	10.6025660092932	2.8991454768778594e-26	8.21811104512311e-24
PAS_chr2-2_0022	457.372485240939	2.3122569916672098	0.225912554492145	10.2351858968847	1.3793003217368501e-24	3.6654906050156797e-22
PAS_chr4_0821	22438.6566940246	-3.0678674061032005	0.30108030886050396	-10.1895318817565	2.20824952454344e-24	5.5232217519757e-22	AOX1
PAS_chr3_0216	385.018062339759	2.0896905160145103	0.211344885249477	9.88758499429869	4.7125912603444e-23	1.11321877994358e-20
PAS_chr2-2_0186	540.548591355606	-2.23250812988522	0.231505455278522	-9.643436381226131	5.240370530362729e-22	1.17273976290012e-19	PEX5
PAS_chr4_0433	320.18332310133803	2.17681368673445	0.22739632564912698	9.57277423247938	1.04074792259939e-21	2.2126300834462895e-19
PAS_chr1-4_0691	260.65185466352796	2.5420002939284703	0.26611255292029	9.55235018428422	1.26786873581456e-21	2.56713231651596e-19
PAS_chr2-1_0748	884.721302770954	-2.58823526934829	0.271484010399876	-9.53365638564131	1.5183897238978301e-21	2.93463323000616e-19
PAS_chr3_0374	1669.0128994108302	-2.5665692425187	0.270584420342167	-9.48528093107929	2.4173105841167602e-21	4.46887156681063e-19
PAS_chr2-1_0504	797.284973864421	-2.34204705211945	0.251616970788935	-9.30798524748176	1.3028008820783501e-20	2.3081288960821398e-18
PAS_chr4_0687	297.554719042417	2.4444049537179704	0.265213445400004	9.21674596863383	3.0625299047426e-20	5.20875086198621e-18
PAS_chr1-1_0135	1009.14595299721	3.0207181921162904	0.33217035739423806	9.0938824758861	9.5564152658494e-20	1.5628414503996803e-17
PAS_chr1-4_0526	183.132779913489	2.21216211972201	0.24505147647283698	9.027336425647741	1.7590097764077999e-19	2.7701146552911e-17	MIG2
PAS_chr2-2_0199	65.6046009802401	3.3526327796159303	0.377311702480425	8.88557857489158	6.358896631242779e-19	9.6564387414444e-17
PAS_chr1-4_0547	2465.30454796708	-2.2483542560376804	0.25600424856284903	-8.78248805892654	1.59897551342819e-18	2.34442892520575e-16	PMP20
PAS_chr1-3_0264	488.83164049539704	-1.80163172363711	0.206008029657517	-8.74544417823071	2.22140030757769e-18	3.14846470260678e-16
PAS_chr1-3_0024	140.943422415869	2.61380394853649	0.29927691130191403	8.73373070166329	2.46407381162285e-18	3.3797554345227003e-16	KpUGA2
PAS_chr1-4_0548	151.286494561267	-2.0799527217766802	0.238849839611496	-8.708202296304039	3.08731956914824e-18	4.10227587750572e-16
PAS_chr2-1_0309	188.829030248884	2.3818676908296896	0.277199025893478	8.5926264825512	8.50035141788735e-18	1.09525740087445e-15
PAS_chr3_1058	115.988319160366	2.3074390842092902	0.268859612807868	8.58231944958659	9.29790004143336e-18	1.16278444047572e-15
PAS_chr2-2_0338	405.436228083416	-2.12738976772812	0.249118775140911	-8.539660515450059	1.3461674218407802e-17	1.63540110790486e-15	TAL2
PAS_chr4_0050	329.186762631519	-2.12708516436921	0.249383426315072	-8.52937661415333	1.4713843794554997e-17	1.7378684392902102e-15
PAS_chr3_0066	471.964945586892	1.74936070907168	0.205373844469393	8.51793330154263	1.6242569551861798e-17	1.86657853336531e-15
PAS_chr1-4_0314	245.15415264333802	-2.25623528580883	0.265070656607989	-8.51182592098663	1.7121549439587102e-17	1.91581126887169e-15
PAS_chr4_0252	920.5091125695219	2.2296483821978796	0.262470466033218	8.49485435788306	1.9818126159886104e-17	2.1606839085086103e-15
PAS_chr4_0815	946.5900191115691	-1.6809528540973702	0.19878583338629302	-8.45609984103264	2.76468915259389e-17	2.93886456920731e-15	MDH1
PAS_chr1-3_0229	121.702478894919	2.24154829063532	0.265484139761943	8.4432474672321	3.08640728275209e-17	3.2008301868931498e-15
PAS_chr1-4_0459	159.648686405902	-2.05566694041704	0.245169797386593	-8.38466631016374	5.086985280098689e-17	5.1499670026142e-15
PAS_chr3_0578	492.336280546727	2.25196601883481	0.271528048452596	8.29367732603862	1.0980005278735099e-16	1.08574377779493e-14
PAS_chr3_0053	318.540366716961	1.7373530143533502	0.21009424922448397	8.26939823801177	1.34636836919594e-16	1.30108143314117e-14
PAS_chr4_0794	257.92520750086896	-1.8327388206182802	0.22223436791889198	-8.24687395464939	1.6259175632963102e-16	1.53631143980798e-14	PEX14
PAS_chr4_0197	55.6403560998304	3.59403074950529	0.439035811575725	8.18619040803553	2.69625033906802e-16	2.49227313950374e-14
PAS_chr3_0418	64.0660541028779	2.97638804709173	0.369480548310914	8.05560146724457	7.90889292348929e-16	7.15502398099499e-14
PAS_chr1-4_0035	130.116076703361	2.54471437853731	0.317563659075179	8.01324177315541	1.11723701183795e-15	9.89685786319785e-14
PAS_chr1-4_0369	250.833089588881	2.80142625704017	0.35939139220637106	7.79491751274756	6.44505669971211e-15	5.592730834117521e-13
PAS_chr4_0589	749.149076107316	-1.8783568844573302	0.241410880607993	-7.780746583280281	7.209778984297309e-15	6.13119604824644e-13
PAS_chr3_0761	405.493952873032	-1.77763399542	0.229791098345185	-7.7358697017483795	1.0269860245173099e-14	8.56224426715214e-13
PAS_chr2-1_0887	414.580365051871	1.7115424348101398	0.222737185579478	7.68413424259338	1.5403508128318398e-14	1.25953301080019e-12
PAS_chr4_0058	133.232572776451	-1.9233193629113898	0.250558036930135	-7.6761431661746595	1.63949888754184e-14	1.3153111829863899e-12
PAS_chr1-4_0330	280.452990359029	1.70746392050695	0.22316045668283999	7.65128350195854	1.9898310099675097e-14	1.56680767673738e-12
PAS_chr1-1_0388	44.8253821606717	2.8203556793892206	0.371869855944479	7.58425463721992	3.34403844142246e-14	2.58524571871424e-12
PAS_chr3_0832	10620.327308695601	-2.0855552409054	0.278671965733015	-7.48390759515253	7.214469069814541e-14	5.4778433008663294e-12	DAS1
PAS_chr2-2_0177	615.74039019718	-2.01727803723375	0.275183469389031	-7.33066576169184	2.29012174390643e-13	1.70835046580528e-11
PAS_chr3_1145	97.7457435613986	2.42180654722446	0.330767297073276	7.32178352773476	2.4469666292717204e-13	1.7938796737350602e-11
PAS_chr4_0213	91.9072455108552	-1.98754194701145	0.273054749916367	-7.27891365237267	3.3651897775115504e-13	2.42521812440324e-11
PAS_chr2-1_0311	105.822819566467	2.00088869839272	0.275935967316855	7.25127904799417	4.128540969601339e-13	2.9257593671241503e-11	KpGDH2
PAS_chr2-1_0172	257.232517229503	1.9364511486059999	0.268808969293323	7.203818956252719	5.854909480094941e-13	4.08115985399404e-11
PAS_chr4_0914	35.0588257156062	3.3826177096838	0.474335523113159	7.13127637475473	9.94424156389989e-13	6.819825020919729e-11
PAS_chr2-1_0186	60.315886106238395	2.35273885291506	0.33011346562349697	7.12706114084551	1.02534554542817e-12	6.92026866533427e-11
PAS_chr2-2_0480	183.626523020991	1.98671841813249	0.28247312486442305	7.0333006691735305	2.0170405887209598e-12	1.34007134113149e-10
PAS_chr1-1_0417	618.586875060193	-2.32437579489478	0.33104819480558	-7.02126104708064	2.1987460229342903e-12	1.43831816761794e-10
PAS_chr3_0040	212.128921557395	-1.54109436738074	0.21990110777035798	-7.0081246202274405	2.4153363379925695e-12	1.55606213774915e-10
PAS_chr1-4_0586	1101.0159453187598	1.51565987043036	0.216558134936603	6.99885908637913	2.58055239274667e-12	1.63768787671027e-10
PAS_chr3_0834	14631.8985546221	-1.74376832058777	0.252562718806579	-6.904298183150329	5.04522263101947e-12	3.1090270474050397e-10	DAS2
PAS_chr1-4_0538	183.484043095034	-1.94243323328178	0.281253723336696	-6.906337844126741	4.97324804917441e-12	3.1090270474050397e-10
PAS_chr3_0425	128.167668339924	1.6702402636583502	0.24218552185262804	6.896532257096321	5.328726991891611e-12	3.23682102421759e-10
PAS_chr4_0883	256.523639975046	1.63088465276802	0.23770819390339398	6.860868470654481	6.84431601400497e-12	4.09887770303509e-10
PAS_chr1-1_0381	203.562714577301	1.9058981491986497	0.278751956600346	6.837254785376019	8.0725099051741e-12	4.76726557177782e-10
PAS_chr3_0119	48.408183364132604	2.48856011278093	0.36735790976489596	6.77421132533549	1.2508672308297801e-11	7.28587324039481e-10
PAS_chr4_0504	334.872929206826	1.57049749298662	0.232963626544443	6.74138498048756	1.56883904277042e-11	9.014464337648401e-10
PAS_chr4_0113	222.94270895834802	-1.74195485035552	0.259708839166158	-6.70733755519595	1.98207408911056e-11	1.12370387025308e-09
PAS_chr1-1_0319	1420.87637786724	-2.17696689611215	0.32471220597663897	-6.704296469436611	2.0237901129997e-11	1.1322573105887801e-09	FBA2
PAS_chr3_0406	176.377170715486	2.20770072387367	0.329556556350535	6.69900410515708	2.09844699502842e-11	1.15877878218972e-09
PAS_chr2-1_0701	2012.8510843695701	1.7039762199332198	0.255464700450339	6.670104389880151	2.55621536289428e-11	1.3934650926957e-09
PAS_chr2-2_0267	126.77985922943199	-1.88009845234833	0.28278335979889097	-6.6485469784552	2.96000507969316e-11	1.59315716441206e-09
PAS_chr3_1020	85.9258147848465	-1.91315532587091	0.288624403333867	-6.62852934045866	3.39047738611957e-11	1.80203873072255e-09
PAS_chr2-1_0437	2928.7169397043103	1.49083541049523	0.225183803933727	6.620526807220969	3.5792099758022403e-11	1.8788642984087804e-09	GAP
PAS_chr2-2_0148	344.586641144729	1.62005526340854	0.244837902692425	6.61684831308048	3.6693766382659e-11	1.9027060324276397e-09
PAS_chr3_0482	193.118225984079	-1.4678882109843099	0.222938393918947	-6.584277320657389	4.57103239712299e-11	2.3416903316345697e-09
PAS_chr3_0167	103.907122187055	-1.66289036147547	0.25300106969203895	-6.57266138637118	4.94237705236032e-11	2.50178419364715e-09
PAS_chr1-4_0489	87.38958885237591	1.8870902245843997	0.288063473926539	6.55095281210709	5.7171123770909697e-11	2.8599013914577398e-09
PAS_chr4_0384	32.373521458305696	2.65852826990665	0.406043487203091	6.54739788641636	5.85482265066997e-11	2.89473324542427e-09
PAS_chr3_0075	104.08438532464199	1.7410998726097	0.26657471053431997	6.5313767728373495	6.516782833215561e-11	3.18498397779685e-09
PAS_chr4_0212	256.269115811549	-2.17981991407501	0.33439457689404806	-6.51870593812197	7.09165247658908e-11	3.4265575375519e-09
PAS_chr1-4_0584	82.6366067484534	2.19053248857298	0.337049413725064	6.4991434471380805	8.07786103537594e-11	3.85922080027174e-09
PAS_chr4_0043	576.452076765785	-1.9707182773043799	0.30402618868893894	-6.48206750149637	9.047414258771171e-11	4.2744006031438896e-09
PAS_chr2-1_0776	271.71939394477903	-1.6871039828276297	0.26073220530396396	-6.4706390254352595	9.758931620893091e-11	4.559887610114e-09
PAS_chr1-3_0227	58.3635266554385	1.95495300860608	0.303870694158978	6.4335029543299695	1.24696169999366e-10	5.763131683014189e-09
PAS_chr3_1222	48.393553044154	2.76458555942428	0.430011387760216	6.42909847998227	1.28362948826496e-10	5.86880923021785e-09
PAS_chr3_0124	52.6172706003464	2.07947721382809	0.32373177470638104	6.423457245474711	1.33213572349426e-10	6.025788400316589e-09
PAS_chr1-4_0160	179.550193565521	1.65173036079983	0.257343182706904	6.41839563584258	1.3771796826942e-10	6.16396632717446e-09
PAS_FragD_0026	729.049924699444	-1.23997537004196	0.193646185410883	-6.40330387820938	1.5205013498014998e-10	6.7345538951625e-09
PAS_chr3_0278	62.0099733793613	2.48669619149605	0.388944563007488	6.393446336588019	1.62187934711299e-10	7.10951647827259e-09
PAS_chr3_0218	65.5994842430544	2.1467086908768502	0.33619581123750397	6.38529279402686	1.71069835406704e-10	7.4223361239725e-09
PAS_chr4_0806	56.7874609335936	1.98769524355258	0.312300094687711	6.364696256465139	1.95676576418335e-10	8.404210130613729e-09
PAS_chr2-1_0870	40.720431300552	2.5909387530643198	0.411015083012541	6.30375589643572	2.90517924477241e-10	1.2352822148772299e-08
PAS_chr3_0675	146.11236424568898	1.81719675943273	0.288546780183279	6.29775441707749	3.0198845045906904e-10	1.2713414765861001e-08
PAS_chr4_0703	59.8107907735201	2.1512733457108197	0.342100080137742	6.2884327441391905	3.20686943785773e-10	1.3368243970363799e-08
PAS_chr2-1_0703	25.2853305146827	3.30899522219989	0.5277445318330379	6.270070124093209	3.6088554157406e-10	1.4897915755076701e-08
PAS_chr3_0876	114.584918081004	1.62372541070173	0.25916443150560303	6.26523246754492	3.72269621153752e-10	1.52201002802476e-08
PAS_chr2-1_0089	231.398932689092	1.43519434210441	0.23005991567903697	6.23835029178526	4.42209546350432e-10	1.7907380867447998e-08	KpKGD1
PAS_chr1-4_0510	163.30355399666402	1.3901440461057601	0.22535032456716	6.16881315248102	6.880447385099401e-10	2.7599681397587402e-08
PAS_chr1-4_0569	492.339969997245	1.2774070600646599	0.20756025585492202	6.1543914310720895	7.53663319682527e-10	2.99493124793468e-08
PAS_chr1-3_0052	33.4710554731741	-2.8606578183827995	0.467271916146271	-6.12204097771484	9.23842556691903e-10	3.6372023620870095e-08
PAS_chr4_0550	412.451945190097	-1.5878792366130599	0.259927501296492	-6.10893125464939	1.00300516572732e-09	3.91264033456197e-08
PAS_chr1-4_0090	223.39697729688703	1.3320665304983001	0.21920752761502998	6.07673716770192	1.22652548831979e-09	4.7410785239415895e-08
PAS_chr1-4_0133	217.272465897059	-1.58343167603471	0.260662488125095	-6.07464344955843	1.2426351014446e-09	4.760076082290481e-08
PAS_chr2-2_0200	68.0832882087831	1.84247632860529	0.305422702964267	6.0325454222073605	1.61396956508867e-09	6.12732017031876e-08
PAS_chr4_0836	40.495467327003105	2.09109577621154	0.3472478473018581	6.0219114170455095	1.72369230323096e-09	6.48596431268854e-08
PAS_chr3_1071	700.404550288268	-1.74917636618689	0.29233785797326	-5.983406933038711	2.18517916826871e-09	8.150334932875941e-08
PAS_chr2-2_0065	60.838198846293004	1.7972375753775098	0.30091814485305796	5.972513143915349	2.33626316471131e-09	8.63807910987172e-08
PAS_chr2-1_0639	140.41612123276101	1.52882807632949	0.25620180419633104	5.96728067987344	2.4124022497491897e-09	8.7671233896868e-08	SAC1/TOS3/ELM1
PAS_chr4_0347	77.5378464267084	-1.6406078989813102	0.274897395872935	-5.96807362896824	2.40071037857585e-09	8.7671233896868e-08
PAS_chr4_0974	806.539827567441	-1.28475832590168	0.21539059754969697	-5.96478370233988	2.44958312163697e-09	8.82680290949186e-08
PAS_chr1-4_0531	36.289777127635396	-2.22740729191973	0.373952114583522	-5.95639710287624	2.57859336778056e-09	9.213595798153731e-08
PAS_chr1-1_0008	185.05189562323298	1.5127515944509	0.254701034973462	5.93932252614724	2.8620231667036603e-09	1.0141102087353301e-07
PAS_chr4_0248	100.621144715914	1.66614333713302	0.28062659857196903	5.9372252865963695	2.89886206296019e-09	1.01867450344684e-07
PAS_chr4_0988	57.1791541141932	1.86904854497295	0.316003278365334	5.91464922339231	3.32583597011548e-09	1.15193817621822e-07
PAS_chr4_0969	172.586823288884	1.53304970454162	0.259209328114842	5.91433076768906	3.33227647400849e-09	1.15193817621822e-07
PAS_chr3_0867	1200.40580131829	-1.54583647880692	0.26247764381451	-5.889402450973481	3.875945111018401e-09	1.32907408161695e-07	FGH1
PAS_chr1-3_0203	164.645546491737	1.3987165787595002	0.23778056191925898	5.88238402445381	4.04398694868307e-09	1.37560260046403e-07
PAS_chr3_0490	26.8424244105448	2.83757531531371	0.482629996068622	5.879401070028501	4.1175360028374605e-09	1.38950500667182e-07
PAS_chr1-1_0002	376.81444063572997	1.41461182704707	0.241342559764382	5.86142712842742	4.58905860379418e-09	1.53643127427818e-07
PAS_chr2-2_0299	116.564430293563	1.54170523741748	0.263589887093616	5.848878553030129	4.94898249515098e-09	1.64399012260797e-07
PAS_chr3_0099	1329.9878316169	-1.540544346629	0.26376041601204	-5.8406957720247	5.198325775135149e-09	1.7134326508429998e-07
PAS_chr1-4_0042	539.077576483827	-1.3610226464802302	0.233902069392147	-5.818771291836719	5.9281781868309496e-09	1.9389702808004e-07
PAS_chr2-2_0064	82.2411403641291	1.6428558357098502	0.283804547002998	5.788687507154349	7.09385300662992e-09	2.3025238919229302e-07
PAS_chr2-1_0871	217.52361699784402	1.28568135870524	0.22225177763514198	5.7847967399201705	7.260006022070509e-09	2.33860193983665e-07
PAS_chr2-1_0192	1321.16460917431	1.3437412027438402	0.233798824247643	5.747424979864429	9.061278084597092e-09	2.89688379065465e-07
PAS_chr4_0807	17.3254846380165	3.5889340033351202	0.624706234165218	5.74499469839762	9.1923866452007e-09	2.91686776234279e-07
PAS_chr1-1_0037	614.3858355303511	-1.49688577905635	0.260929104954473	-5.736752821489691	9.65089442894018e-09	3.03967430458175e-07
PAS_chr1-4_0681	97.332481977933	1.7285794296214398	0.30186487645487	5.7263350738981105	1.02623433055925e-08	3.20849145113083e-07
PAS_chr3_0954	60.9914903968136	1.9211675804006498	0.33611429778024604	5.7158162954934	1.09178636559727e-08	3.38852235512378e-07
PAS_chr3_0377	76.40907562464591	2.2427709776887204	0.39402802411705606	5.691907276682559	1.2562807534103e-08	3.8708012778989897e-07
PAS_chr1-1_0282	93.989691150038	1.58414175486005	0.278935123736972	5.67924804032156	1.3528817438724199e-08	4.1384555215435294e-07
PAS_chr1-3_0310	45.91523438111901	2.31737735885997	0.408717916523709	5.66986976878843	1.42906104765547e-08	4.30948054938372e-07
PAS_chr4_0191	415.65617424676805	1.9664682141421101	0.346805933576442	5.67022655541927	1.4260881142986e-08	4.30948054938372e-07
PAS_chr2-1_0107	58.24706228369121	2.1425338552187903	0.378244992502554	5.664407719037619	1.47533232604536e-08	4.4176852467217396e-07	KpUGA1.2
PAS_chr3_0802	133.808572749775	1.3920287640272702	0.245979352507304	5.659128499356201	1.52143609453161e-08	4.52387851325064e-07
PAS_chr3_0417	133.321332505673	1.41232565529154	0.25022542643466195	5.644213201731991	1.6593834115232e-08	4.89979046235879e-07
PAS_chr4_0185	194.733066065611	1.5167203108717502	0.26896399702979396	5.639120207987321	1.7092119023257698e-08	5.007284452514379e-07
PAS_chr3_1045	184.19331484814603	-1.6028367864626798	0.28428655754409804	-5.63810262542593	1.71934038115499e-08	5.007284452514379e-07
PAS_chr3_0006	277.741655853849	1.42786058513077	0.25375307937448605	5.626968502807999	1.83404200203203e-08	5.30499768206815e-07
PAS_chr1-1_0394	70.8082123558295	-1.78501631910844	0.31954021093209	-5.58620248106364	2.3208862219337698e-08	6.66784338896108e-07
PAS_chr2-1_0667	47.3190809127238	1.93925772206447	0.34742861715718604	5.581744353508719	2.3811820954689198e-08	6.795158570425421e-07
PAS_chr1-4_0036	38.9663659743378	2.35522963322184	0.422360022095567	5.576355502436559	2.45609745948113e-08	6.96221759847583e-07
PAS_chr4_0493	55.89935213078011	1.7116009053509098	0.30715391821055393	5.572453430913451	2.5117664608545602e-08	7.072868206326891e-07
PAS_chr1-4_0338	195.522067240639	1.64599948631861	0.2960088416164	5.56064297718401	2.6878254770953304e-08	7.5188381109272e-07
PAS_chr1-4_0155	74.2039195643669	1.6744465144282499	0.30197567025706795	5.5449715965621	2.94001892236135e-08	8.170562390771541e-07
PAS_chr2-2_0018	35.8684893921707	2.0022048569931497	0.361476365572128	5.5389647780267905	3.04264823748213e-08	8.40087032842469e-07
PAS_chr4_0266	124.311114226122	-1.36132216575598	0.247033811892344	-5.510671415090481	3.57467493029334e-08	9.80614051845632e-07
PAS_chr3_1242	123.58285594511601	1.36030168348403	0.24719985707276101	5.5028417070792806	3.7371794152804796e-08	1.01862095344696e-06
PAS_chr3_0626	119.44504000254999	1.46042333961643	0.265744901344193	5.4955836677554295	3.89420255952442e-08	1.05465919000623e-06
PAS_chr4_0578	647.092336098881	1.87165269891683	0.341699715452556	5.4774780729271795	4.3143044821946695e-08	1.16103940875264e-06
PAS_chr4_0451	76.4461169164313	1.6413634787522098	0.301386648277263	5.4460391265980395	5.15038118582639e-08	1.37732206302728e-06
PAS_chr2-1_0048	76.8464406565323	1.5862921550229498	0.29149638839634	5.441892998228529	5.2717339407461295e-08	1.40096329475328e-06
PAS_chr1-4_0367	589.852708288004	1.1911457806091699	0.22155185250622197	5.3763747273370806	7.60005340844249e-08	2.0071693846395903e-06
PAS_chr3_0960	41.6368117020373	2.19465328786192	0.410172483583548	5.3505619603926595	8.76815249624021e-08	2.28725057754683e-06
PAS_chr4_0138	118.08290989485201	1.41414205027088	0.264243238284046	5.35166787787683	8.714723657390929e-08	2.28725057754683e-06
PAS_chr2-2_0470	363.69524887925	1.12728705075396	0.21082994458273702	5.34690199243292	8.94724318458915e-08	2.3197364646873797e-06
PAS_chr4_0932	65.1995699505414	1.5266165265648401	0.28562169405147103	5.3448899658502	9.04719963522768e-08	2.3314359302417004e-06
PAS_chr2-2_0208	1104.42145909092	1.2990922758927501	0.243235162255288	5.340890123975099	9.249130536745609e-08	2.3691146410989398e-06
PAS_chr2-1_0235	94.2583733463696	1.4540713461248	0.272747447664842	5.33120056144979	9.756559228420619e-08	2.48412514007452e-06
PAS_chr2-2_0113	262.183162848639	-1.7195253085692	0.322795187582771	-5.32698557697142	9.985608951747081e-08	2.52731007516837e-06
PAS_chr4_0065	17704.706081026998	-1.31408849123588	0.24732444877192397	-5.3132171031247095	1.0770658932038901e-07	2.7098722946171297e-06
PAS_chr3_1230	298.585603269765	1.19525914686251	0.22576722289799697	5.29421025567799	1.19531843619507e-07	2.98970234747144e-06
PAS_chr3_0899	38.492258416849204	1.8912175222422	0.35812680777080297	5.28085996693261	1.28578937876784e-07	3.17981180429047e-06
PAS_chr3_0141	71.8800493520887	1.54535280141943	0.292636691415927	5.280789616442901	1.2862832322153402e-07	3.17981180429047e-06
PAS_chr2-1_0611	280.753604974631	1.27808282142891	0.242569881802537	5.26892626541873	1.37224067702132e-07	3.37269789519922e-06
PAS_chr3_0940	51.16215744320561	1.72545386785216	0.328341870214988	5.2550528104210095	1.4798200226701802e-07	3.61620387149058e-06
PAS_chr1-1_0490	56.3507945958286	1.74588251510701	0.33273170836632204	5.2471179367879	1.54497004458348e-07	3.7538357883251295e-06
PAS_chr2-1_0506	23.362899763328198	2.3847819131537897	0.45514574776707	5.23960055620305	1.60924540335201e-07	3.88779059946178e-06
PAS_chr1-4_0659	74.3018864277443	1.54958816735446	0.29601654882796	5.23480249158318	1.65161378551352e-07	3.96760554576467e-06
PAS_chr1-4_0601	113.93096684410801	1.46079396529046	0.279236534165046	5.231385533624491	1.68244203101216e-07	4.0189570313841e-06
PAS_FragB_0061	6564.24441277583	1.03027163509774	0.197043459119677	5.22865178930901	1.70750614542233e-07	4.0560425309138195e-06	KpPCK1
PAS_chr3_1115	58.3828341490333	1.56205625835168	0.29891195901223605	5.22580716915289	1.73396997040223e-07	4.09602239675016e-06
PAS_chr2-1_0582	67.6858252974141	1.9040189174425302	0.3649713084179129	5.216900270040719	1.81942155326226e-07	4.27413284224925e-06
PAS_chr4_0761	49.9932603622756	-1.62544885277942	0.31187605485349	-5.21184242099961	1.8697433969855302e-07	4.36821369449585e-06
PAS_chr1-4_0573	92.2214902872033	-1.40691725261847	0.270482931573441	-5.2015010501188	1.97685355277414e-07	4.5932138286315004e-06
PAS_chr2-1_0429	59.667435923402	1.8015230029716598	0.347214193304276	5.1885062238597	2.1198767803555802e-07	4.89875873373475e-06
PAS_chr1-3_0240	47.0870843338855	-1.63978788052258	0.31634539194519606	-5.18353648346066	2.1771761608043605e-07	5.00397461391358e-06
PAS_chr1-1_0094	33.4169677851648	1.8989116309747698	0.367499280595261	5.16711659380392	2.3773297313875e-07	5.411452618540551e-06
PAS_chr2-1_0038	100.177866864034	1.40560229959611	0.272039085657208	5.16691304192695	2.37991919018599e-07	5.411452618540551e-06
PAS_FragB_0064	38.0050305894129	2.10513357500492	0.407553888995822	5.1652888902417	2.40067846582441e-07	5.429619593981599e-06
PAS_chr3_1043	36.665547736469705	2.47928792535713	0.48155183550062103	5.14853800272543	2.62524602578906e-07	5.90610904849474e-06
PAS_chr1-1_0327	130.53901800967898	-1.41364938512259	0.274942505805489	-5.1416181757021295	2.72382239984443e-07	6.09562781270448e-06
PAS_chr1-1_0251	20.970953765850002	2.53453397308385	0.49525391390956297	5.11764551859085	3.0937335302792896e-07	6.86574025528843e-06
PAS_chr3_0627	225.863362155656	1.24259504784729	0.24282481032015	5.11724912379836	3.10024019053476e-07	6.86574025528843e-06
PAS_chr3_0507	159.182885732856	1.19921206207929	0.23486669861027398	5.10592633683331	3.29177914494031e-07	7.252147629163831e-06
PAS_chr3_0486	1546.85015129082	1.5318604916182699	0.300124007103933	5.1040918265755	3.3238685689838803e-07	7.28509750274199e-06
PAS_chr2-1_0299	37.129354482577796	-1.82946855933673	0.35898524612837396	-5.096222140233889	3.4649851576501697e-07	7.55544455914283e-06
PAS_chr2-1_0827	139.286770978825	1.33202813362737	0.262619012437697	5.07209330072161	3.93463383385291e-07	8.535746459970689e-06
PAS_chr3_0188	1116.31445602749	1.3165987179126102	0.259942774993638	5.0649560001997695	4.08494690554402e-07	8.81684986922495e-06
PAS_chr2-2_0220	347.07940955680704	1.4330766538355801	0.283149674433958	5.0611983104004405	4.16629586195369e-07	8.947015154054089e-06
PAS_chr2-1_0457	51.6695249627003	1.6192225442023602	0.32099351761533196	5.04440885981626	4.54925607859513e-07	9.72032002320929e-06
PAS_chr4_0314	26.578488621182398	-2.15304794536585	0.42718051766366993	-5.04013609314692	4.65200913135497e-07	9.89017141326066e-06
PAS_chr4_0622	68.5001476291187	-1.5414325517229097	0.30671017628738595	-5.02569745282464	5.01606159086883e-07	1.0611091484763301e-05
PAS_chr3_1028	3958.4095932479704	-1.26492279366153	0.25204582871826703	-5.01862220888188	5.20433817222633e-07	1.09548742120328e-05	FLD1
PAS_chr4_0953	31.591999998859897	1.8843993123746599	0.376281510574212	5.00795085439896	5.50125761937713e-07	1.15228312303407e-05
PAS_chr4_0497	95.8949518318849	1.27740954725945	0.255406596314041	5.00147437730537	5.68935293747906e-07	1.18583964167456e-05
PAS_chr1-3_0122	275.01600396367	1.2415976301455	0.248379319815493	4.998796321158349	5.76893000289715e-07	1.19656050596677e-05
PAS_FragB_0077	104.237813159258	1.28581782179057	0.258023831118102	4.98332970337934	6.2499320970413e-07	1.29003452799124e-05
PAS_chr4_0759	87.9382835424534	-1.28920749869511	0.258784077000541	-4.98178834508591	6.299932120684239e-07	1.29407301338886e-05
PAS_chr3_0857	22.9117281273601	2.19419186462955	0.44053716673350396	4.98071906372633	6.33484472765413e-07	1.2947878861774199e-05
PAS_chr4_0470	201.555514858916	-1.13388858056643	0.22769665965962302	-4.97982088213964	6.3643148685579e-07	1.2947878861774199e-05
PAS_chr3_0893	53.8423096009611	1.4994474791209098	0.301303150960951	4.9765409831882	6.473057604706199e-07	1.30395406800667e-05
PAS_chr4_0784	112.368519779801	1.29110924616095	0.259489546610982	4.975573247644309	6.50548282713813e-07	1.30395406800667e-05
PAS_chr2-2_0437	180.278581425395	1.11161214355863	0.22344931991560002	4.97478418810359	6.532037076326921e-07	1.30395406800667e-05
PAS_chr1-4_0426	225.594245438523	1.0607972670566501	0.21321285407726395	4.97529697094265	6.51476851929047e-07	1.30395406800667e-05
PAS_chr4_0496	34.3967188205213	-1.79672193813379	0.36155267750563	-4.96946102163997	6.713926516929711e-07	1.33400072663482e-05
PAS_chr4_0461	15.36647092054	2.85383039296499	0.5747478657812559	4.9653605743899005	6.8573543379669e-07	1.35616142535048e-05
PAS_chr1-1_0203	37.1401383400611	1.7661877465201101	0.356833489905682	4.9496131850935505	7.43611232210836e-07	1.4638124811854e-05	KpGAP1.2
PAS_c131_0017	232.87881276821201	1.07062135723193	0.21694901614731602	4.93489842104163	8.01924851574649e-07	1.5713292483389e-05
PAS_chr1-1_0108	36.7505576975308	-1.83321316279256	0.37190558616625896	-4.92924341817505	8.254867073470309e-07	1.6100777429539302e-05
PAS_chr1-3_0104	1571.7637275707502	-1.12681026910233	0.229582310069702	-4.9080883834657305	9.196840953693581e-07	1.7856149650732896e-05	KpACO1
PAS_chr1-3_0094	219.887778528686	1.0813016730741	0.22036177898106601	4.90693839046837	9.25090760677697e-07	1.7879481429098003e-05	KpKGD2
PAS_chr3_0181	308.985703464002	1.27641066926402	0.26055429115414896	4.89882804696882	9.640996924695391e-07	1.8549103585432002e-05	MAE1
PAS_chr4_0044	31.712048327248997	-1.78632228802508	0.365563983044794	-4.88648327208481	1.02653044833362e-06	1.96612948933089e-05
PAS_chr3_0016	25.97924311225	2.28883639282477	0.469879572230317	4.8711127873907	1.10971466636166e-06	2.1159223145156e-05
PAS_chr2-1_0808	43.9966818987205	1.80910717000796	0.372200482808553	4.86057179817926	1.1704718284590598e-06	2.2218063458071103e-05
PAS_chr1-4_0300	190.635750266782	1.0983322694123399	0.22601317921587602	4.85959391050939	1.17626776432136e-06	2.22288468173085e-05
PAS_chr3_0937	395.819069656801	-1.26621289846463	0.261519477984066	-4.84175369355003	1.28698229252898e-06	2.42134898576691e-05
PAS_chr4_0954	44.7125593637795	1.55335881847958	0.321182326143478	4.83637701093698	1.32227022447297e-06	2.47678105482778e-05
PAS_chr2-1_0502	490.27388581356695	1.21304139220964	0.25150945433504296	4.82304490468065	1.41383125121889e-06	2.63667126323803e-05
PAS_chr1-4_0299	306.013092240355	-1.04403735155143	0.21755033696921103	-4.79906106373529	1.59411190578474e-06	2.9598968661121e-05
PAS_chr4_0416	293.20099224375804	-1.10023309157421	0.22936201187075	-4.796928151267751	1.61117359671891e-06	2.9785696231516603e-05
PAS_FragB_0024	124.214357385384	1.28766977295159	0.268653228575757	4.79305526971729	1.6426034761384501e-06	3.02352813010419e-05
PAS_chr2-1_0813	90.8870179765559	1.23020649205827	0.257242806021363	4.78227753415232	1.7332015542317e-06	3.1765400899108505e-05
PAS_chr1-3_0198	29.815103833527104	2.04204844840141	0.430387911498823	4.74466961976228	2.08846915414285e-06	3.81123212163752e-05
PAS_chr3_0505	557.4885404805619	1.01540104650123	0.214109514682649	4.742437756707099	2.1116171813431e-06	3.83700694661149e-05
PAS_chr4_0533	50.040538928966505	1.4850357673856398	0.31341183011685	4.738288809429981	2.15530490813976e-06	3.89972615719586e-05
PAS_chr2-2_0236	300.932596617296	-1.56998204858186	0.33265573541685606	-4.71953999715199	2.3637856679831502e-06	4.25882061875608e-05
PAS_chr1-3_0079	46.4073048165749	1.5840825016075302	0.336139147697608	4.71257963393355	2.44600444034767e-06	4.38835902124823e-05
PAS_chr3_1157	59.589379034182905	-1.49164621922498	0.316715406665961	-4.70973684206721	2.48036835397594e-06	4.4313135466830605e-05
PAS_chr4_0487	88.495265411908	1.28943710906149	0.274916418357508	4.69028774914662	2.7282110423936798e-06	4.83348056344081e-05
PAS_chr4_0508	103.31293302406701	1.16465776326903	0.24828757393117004	4.69076138136456	2.7219026247024897e-06	4.83348056344081e-05
PAS_chr1-1_0030	112.706181696187	-1.13472174381466	0.242148777427429	-4.68605192175596	2.78525632388943e-06	4.91407049343479e-05	KpGAP1.3
PAS_chr3_0232	83.76941724156299	1.23069231531173	0.265566815895735	4.63420970410293	3.5830364242404505e-06	6.29548383300429e-05
PAS_chr1-4_0431	30.3526372596841	2.0623716299508	0.445143372725837	4.633050285174111	3.60316973800801e-06	6.30480564856381e-05
PAS_chr3_0456	554.663438557786	1.16012586416926	0.250670216704932	4.62809614727732	3.6904268544045303e-06	6.43102253480658e-05	PGI1
PAS_chr1-1_0418	57.3033585454288	-1.4487055960271902	0.313705769583384	-4.61803937476553	3.87382759249206e-06	6.723067315622951e-05
PAS_chr1-1_0097	147.075578004173	1.3742526752129298	0.298067138062155	4.61054742279694	4.0161000949371396e-06	6.94164943238728e-05
PAS_chr1-3_0226	43.92805716194611	1.55319778759547	0.337023905289848	4.608568600674451	4.05450602042153e-06	6.979659756612291e-05
PAS_chr2-1_0480	60.61929783488971	-1.3512523047283402	0.293343810521188	-4.60637741879588	4.09744416377147e-06	7.02513410659528e-05
PAS_chr3_0609	46.268823014708204	1.6512310015288099	0.359365338986419	4.59485326599962	4.3305389321852305e-06	7.3949604576914e-05
PAS_chr3_0697	95.83991090429909	1.84452912007137	0.402177305961861	4.586358038427679	4.510448438762099e-06	7.671370704646579e-05
PAS_chr4_0884	102.067269967139	1.19875148437895	0.261755585657843	4.57965961401074	4.657332560674401e-06	7.88963268844125e-05
PAS_chr3_0662	521.563548768618	1.074384908704	0.235041337850344	4.57104660197297	4.85294334210791e-06	8.18837900422335e-05
PAS_chr1-1_0339	27.7493195338467	-1.7933574776359702	0.393306399813408	-4.55969564310872	5.12278118755481e-06	8.609512098609909e-05
PAS_chr3_0843	391.812271237584	-1.33959598560419	0.294933875296125	-4.54202144212559	5.5717372378009804e-06	9.32717587997235e-05
PAS_chr1-4_0349	99.8707084670997	-1.3415956676100602	0.295471181456003	-4.5405296753444295	5.611307993434471e-06	9.35658101493465e-05
PAS_chr1-4_0077	21.8826494594477	2.3720237733785496	0.522755266586697	4.537541608842219	5.69138035467569e-06	9.4162448513934e-05
PAS_chr1-4_0117	95.8164867342786	-1.24674516589861	0.274736152761405	-4.537972718069441	5.6797606129297e-06	9.4162448513934e-05
PAS_chr2-2_0118	21.0665696495617	2.087709822482	0.46020469296407795	4.53648094945647	5.72006538016165e-06	9.42702247924316e-05
PAS_chr2-1_0248	16.6357011100489	2.48711862432395	0.549191078814737	4.528694511374151	5.93492316072769e-06	9.74318797889465e-05
PAS_chr2-2_0379	24.8692366970998	1.8438266070304798	0.40721598019721905	4.5278837194392505	5.9577348883175205e-06	9.74318797889465e-05
PAS_chr1-4_0164	19.6099145336938	2.12743731912009	0.470869023622103	4.51810845987496	6.23945231045407e-06	0.000101648088981037
PAS_chr4_0315	26.692960692176104	1.82347617171958	0.40431474557115005	4.510041228260599	6.48150278486356e-06	0.000105188358172671
PAS_chr3_0728	102.330020869088	1.26094966685342	0.27992556024892307	4.504589240554269	6.65014477659164e-06	0.000107514888175162
PAS_chr2-2_0279	96.37393367044201	1.25835286038016	0.280352051479125	4.4884738803984	7.17352174645625e-06	0.00011553717600731799
PAS_chr3_0409	68.3317424649745	1.29934856430872	0.28988067200339	4.48235667224315	7.38232234509193e-06	0.000118451451363513
PAS_chr2-1_0201	46.8987441847868	1.4251147525838102	0.31804763719189194	4.48082169440539	7.43562127306358e-06	0.00011885812651528701
PAS_chr2-1_0706	136.6138350709	1.11296113944847	0.248827564703197	4.4728209303339	7.71944191819283e-06	0.00012293283534140802
PAS_chr4_0201	521.389579913888	0.8976764202926509	0.200903807421607	4.46819018421504	7.88841580780523e-06	0.000124841973169612
PAS_chr1-4_0059	80.7165095982059	-1.2347683656427801	0.27636256698438	-4.467929137858099	7.898045809648551e-06	0.000124841973169612
PAS_chr2-2_0312	26.3199219446211	1.92804357816675	0.4328862862637439	4.45392621422074	8.431408619274389e-06	0.00013277907203390602
PAS_chr3_0286	116.69572425886999	1.26296913607294	0.283665607674356	4.45231674867972	8.494872944161901e-06	0.000133284869957846
PAS_chr3_0043	81.4751355130949	-1.30480227341431	0.293994659278707	-4.43818359359159	9.07212225569894e-06	0.000141818617026588
PAS_chr1-4_0045	48.6516214010345	1.52041941422927	0.34322842788917696	4.42975957317904	9.43382024367568e-06	0.00014639636378142
PAS_chr2-1_0017	438.190295312239	1.1331436996374298	0.25577170213254896	4.4302934616676195	9.410493892593359e-06	0.00014639636378142
PAS_chr1-3_0218	25.369671281951998	1.8048400919691399	0.40856948243766705	4.41746182607873	9.986670113214549e-06	0.000154209139352835
PAS_chr4_0080	2725.7423163654603	-1.17139591701233	0.265204022990564	-4.41696134094472	1.0009812432121901e-05	0.000154209139352835
PAS_chr2-1_0034	31.2798617229297	1.6754530387058202	0.37951219515899604	4.4147541504006	1.01124848596822e-05	0.0001552284679544
PAS_chr2-1_0087	190.606906567303	-0.988134661330798	0.22390896050594003	-4.4131090560111	1.0189663516508501e-05	0.000155291932875248
PAS_chr1-1_0403	25.0309222927042	-1.89167353224008	0.428608656248063	-4.4135215298714	1.01702598711277e-05	0.000155291932875248
PAS_chr2-2_0117	9.89039489730637	3.43424340723275	0.7793006467583191	4.406827354138961	1.04895729959178e-05	0.000159291658495152
PAS_chr2-1_0539	110.07710007012501	1.09389985922357	0.248885209536996	4.3951983376536	1.10671657645164e-05	0.000167464728934961
PAS_chr3_0422	40.9702578872204	-1.5360516825527502	0.34991201988281706	-4.38982257044833	1.13443184287409e-05	0.000171049794180873
PAS_chr1-1_0139	19.414753470208	2.05979234825615	0.46943205769713997	4.38783912279177	1.1448240434155901e-05	0.000172006778537211
PAS_chr2-1_0785	1181.32291698012	-0.8615868121031991	0.19661698651327497	-4.38205684759098	1.17564122344576e-05	0.000176015016975049
PAS_chr3_0640	156.14635348346098	0.9839125197104169	0.22461033515178896	4.380530927241169	1.18390486659713e-05	0.000176041470785692
PAS_chr1-3_0128	85.53979779123429	-1.1356194519782	0.25924452996123704	-4.38049532674034	1.18409832184167e-05	0.000176041470785692
PAS_chr2-2_0491	27.091180738193803	1.76422216137432	0.403502717159136	4.37226835495764	1.22962253284909e-05	0.000182172648420708
PAS_chr3_1162	228.07062502392398	0.967936478583747	0.222069389647424	4.3587118428187	1.30830241632905e-05	0.00019315631507747
PAS_chr2-1_0664	65.2206914305818	1.23142689902226	0.282931445306654	4.35238613257563	1.34663816712538e-05	0.000198128217530005
PAS_chr1-1_0054	129.119682282276	-1.04342283124708	0.240330066949002	-4.34162418582645	1.41433301069969e-05	0.000207370481430865
PAS_chr1-1_0273	29.7513190281716	1.7852706998342902	0.41290186847316707	4.3237166894785	1.53422298182356e-05	0.00022113613961741602
PAS_chr1-3_0113	34.7543666230887	1.59164294161427	0.36796488583171205	4.32552942658286	1.5216595274314099e-05	0.00022113613961741602
PAS_chr1-1_0184	45.753991531804296	1.4124838031373301	0.326680101268862	4.32375218953063	1.53397599659621e-05	0.00022113613961741602
PAS_chr3_0566	125.146912158858	1.2272124434113	0.283779778615485	4.32452392978338	1.52861611263242e-05	0.00022113613961741602
PAS_chr2-1_0229	250.974388163711	1.07881220838283	0.24951033120082103	4.32371759193622	1.5342167026666298e-05	0.00022113613961741602
PAS_chr1-4_0188	107.178623579058	-1.06810144160428	0.247183777140165	-4.32108228930662	1.55265752166267e-05	0.000223037154801002
PAS_chr1-1_0398	242.05331158829898	0.9499330198319009	0.22017277099243202	4.3144890966765	1.59972428641402e-05	0.000229024500533077
PAS_chr4_0684	103.573274186852	1.4979386867567501	0.347377782042443	4.31213152997139	1.61688195617141e-05	0.00023070409656512797
PAS_chr2-1_0853	1428.01762845779	-1.04980065738658	0.243929206454148	-4.30371037829744	1.6796120386356e-05	0.00023885319024342998
PAS_chr3_0327	14.577503689082802	-2.3391837091526497	0.5451951802695251	-4.29054363245882	1.78236261000526e-05	0.000252620193924745
PAS_chr3_0449	955.639779742195	0.828659320587	0.19365969152287804	4.27894578407457	1.87780591338263e-05	0.00026526347985724103
PAS_chr4_0786	358.89925096395103	-0.9742712737007371	0.22779317096692397	-4.2769994796824	1.89429245377905e-05	0.00026670634150557996	SOD1
PAS_chr1-4_0295	462.490329177537	1.09606389993883	0.256360370003751	4.27548103446252	1.90725037572784e-05	0.000267644508171445
PAS_chr4_0643	14.9604244088106	2.32157793325061	0.543743666605621	4.26961834377457	1.95807734272315e-05	0.00027356967117062996
PAS_chr4_0352	31.6833437164335	-1.5729846375263998	0.368455278797505	-4.26913312969761	1.9623412442860397e-05	0.00027356967117062996
PAS_chr1-1_0284	268.287543322424	-1.05382019937503	0.247783210565352	-4.25299275512086	2.1093240340418302e-05	0.00029309953571065
PAS_chr4_0372	33.1813131037128	1.50981981288371	0.35542862252445506	4.24788471496784	2.15798385923267e-05	0.00029888427913541803
PAS_chr3_0313	11.680704106866902	2.64450398864056	0.622975959397974	4.24495351505398	2.1863874174225e-05	0.000301835042171444
PAS_chr2-2_0226	180.66459879786098	0.997894178541305	0.23594085709203697	4.22942508067623	2.34289284467822e-05	0.000322394186911709
PAS_chr2-1_0092	10.717199504437199	3.0095949123114707	0.7126164478477309	4.22330262148895	2.40748213362679e-05	0.00033021335587681
PAS_chr4_0052	281.353104944569	0.8891469599158509	0.210860394806719	4.21675659258284	2.4784124384448103e-05	0.000338849186117921
PAS_chr1-1_0340	20.8565288880845	1.94744275240006	0.46301391064333	4.20601348606181	2.59914729969364e-05	0.000353085441479149
PAS_chr4_0948	40.8292923215811	-1.4362592404568402	0.34144317816108505	-4.20643706572824	2.59428284299876e-05	0.000353085441479149
PAS_chr1-1_0055	77.55128363709079	-1.1174533611400101	0.266188331155939	-4.197980265654009	2.6930609289105e-05	0.000364678186933996
PAS_chr1-3_0166	160.363817437103	1.25514918041673	0.29928183950117604	4.193870174377221	2.74234972578642e-05	0.00037017368362044
PAS_chr2-1_0086	267.736435890779	-0.94120903985589	0.22503915600430802	-4.18242343495934	2.88418161918063e-05	0.000388086716606204
PAS_chr2-2_0342	87.29020339223742	1.13325199615943	0.271330989380321	4.17664048897475	2.958460493972e-05	0.000396825678875991
PAS_chr1-4_0249	420.78241435838305	1.04013268332244	0.249427428754504	4.1700814081124005	3.0449085061340197e-05	0.000407136822895656
PAS_chr2-1_0658	334.150353325773	-0.918555143935398	0.22061529754702602	-4.16360585212637	3.13260695850447e-05	0.00041754999334047
PAS_chr3_0953	47.713183672636205	1.32121912900344	0.317681278019977	4.15894552313013	3.1972013280988103e-05	0.000424828126471129
PAS_chr2-1_0642	461.74091346112294	1.21210726161677	0.291890758592603	4.15260581548089	3.28710675522612e-05	0.000435413642467958
PAS_chr2-1_0787	1914.7458339494501	1.04042957016252	0.250644506367677	4.15101685347247	3.31001388303422e-05	0.000437086305300047
PAS_chr1-4_0315	30.028865470057603	-1.56277283105221	0.37710028237277204	-4.14418366705803	3.41026345253524e-05	0.000448930037157271
PAS_chr2-1_0492	179.697083395364	0.9363994508134781	0.22684097922921803	4.12799950870988	3.65932896513312e-05	0.000480230455547717
PAS_chr2-1_0419	13.570161985041	2.48492585055337	0.6027126592578	4.12290303245562	3.7412721981005397e-05	0.0004894735195791849
PAS_chr2-2_0330	20.130431918553104	1.8846902708873998	0.45750763183958204	4.1194728562435	3.79740153111197e-05	0.000495292984978162
PAS_chr3_0734	50.06187790536261	1.31415297283586	0.319071298158	4.118681249057721	3.81046796520049e-05	0.000495477363548394
PAS_chr1-4_0324	40.0048663416149	1.35587963441221	0.330769951114376	4.0991620606533505	4.1464862776457396e-05	0.000537526208919197
PAS_chr2-2_0274	63.132987721641705	1.18169411805344	0.288812760267945	4.09155785553632	4.28485014260872e-05	0.0005520964486779481
PAS_chr1-3_0054	143.667770656175	1.0588923443448601	0.25876181050222696	4.09215077870135	4.27390596041717e-05	0.0005520964486779481
PAS_chr4_0189	210.867923375757	1.1506177893168998	0.281524635957252	4.08709449318535	4.36809241124151e-05	0.0005609710568157519
PAS_chr2-1_0351	118.625858868554	1.07661970218219	0.26346044816371306	4.08645665672437	4.38011267316156e-05	0.0005609710568157519
PAS_chr1-3_0020	46.14730921546371	-1.4434857105677101	0.3535159268347679	-4.08322681100134	4.441463540424579e-05	0.000567120209425985
PAS_chr2-2_0489	37.945855498998604	4.24977907014907	1.04121986309964	4.08153860751154	4.4738544112997494e-05	0.000569545777151094
PAS_chr1-1_0118	2103.2919908877498	0.8788722893606341	0.215418335825555	4.07983974991034	4.50667578478474e-05	0.000572011505579245
PAS_chr2-1_0110	111.03719051353998	-1.1233944190462	0.275427886744807	-4.07872431627472	4.528349650949679e-05	0.000573051866542799
PAS_chr3_0579	520.244175347617	0.890541423103912	0.21864251961995002	4.07304775233964	4.640190592926911e-05	0.000585462623178789
PAS_chr4_0253	56.30989660931439	1.19134968054553	0.292582714216609	4.07183891138399	4.6643433787461105e-05	0.000586768877113268
PAS_chr2-1_0746	40.976636354967496	-1.36254272914444	0.33496395272688395	-4.06772943193503	4.74734580399442e-05	0.0005954488011381799
PAS_chr3_0932	6811.206511501739	-1.18307444706101	0.29112475112270697	-4.0638057825676	4.8279002366664295e-05	0.0006037715237148719	FDH1
PAS_chr4_0333	42.379893693389	-1.29486031812176	0.319521277045704	-4.05250107314933	5.0672991509699396e-05	0.000631852081815959
PAS_chr4_0330	272.62045746537	1.10348564578471	0.272604580807207	4.04793508061086	5.1671472650792996e-05	0.0006386834352068951
PAS_chr2-1_0203	58.2480690022829	-1.1825328462280802	0.29211867097551597	-4.048124833236661	5.1629609250755704e-05	0.0006386834352068951
PAS_chr1-3_0018	52.0437808857867	-1.21468141738244	0.300036013911668	-4.04845205595903	5.1557492569748296e-05	0.0006386834352068951
PAS_chr2-2_0080	33.2652048719116	1.5407678474690198	0.38079411667811996	4.04619656655938	5.20565256583538e-05	0.000641577817679189
PAS_chr3_0699	45.07104436510329	-1.29141838173174	0.319636892817936	-4.04026697402332	5.3390390113980395e-05	0.00065611542995562
PAS_chr4_0983	17.5343806085866	1.95130309220989	0.48354368487717	4.03542255485263	5.45041160313666e-05	0.000667871761859858
PAS_chr1-4_0243	33.2925670955526	1.5839794020010098	0.39295250949614	4.03096904517051	5.5547359771459e-05	0.000678699349851275
PAS_chr1-1_0390	131.032988814029	0.937014722891162	0.23271724992605802	4.02640854164821	5.66352534989016e-05	0.00069000887643934
PAS_chr2-1_0829	45.8097761198222	-1.2761409816878302	0.317037701277666	-4.02520260696115	5.69262815930327e-05	0.0006915729980959281
PAS_chr4_0564	26.6054358173241	1.87689563555612	0.46689554034037395	4.01994766150012	5.82110720855194e-05	0.000705166605434839
PAS_chr3_0243	9.103729385222689	3.30519051919379	0.823952441092972	4.01138506830498	6.03635615088506e-05	0.000728582302071366
PAS_chr4_0977	20.7920344020947	1.8264029038228702	0.45535942577028704	4.01090391559003	6.048672451345071e-05	0.000728582302071366
PAS_chr4_0541	22.9826107172299	1.6800901070841296	0.419043480299227	4.009345535896229	6.088726593951321e-05	0.00073133518297969
PAS_chr3_0464	57.6405652605815	-1.16274999313927	0.29031607985202396	-4.0051174352172705	6.198667842519161e-05	0.0007424432582082111
PAS_chr1-1_0311	34.4166201809394	1.5067558720844099	0.37629397938049	4.00419872400045	6.22280392771177e-05	0.0007432405140626531
PAS_chr3_0951	452.778425712271	-0.935971410134435	0.23385100309731502	-4.00242632162214	6.26961952410752e-05	0.000746734515868493	TPI1
PAS_chr3_0771	197.403246609033	0.96500120379481	0.241442793658588	3.99681095953259	6.42015296424197e-05	0.000762527664914996
PAS_chr1-3_0289	124.472090191612	0.9723294553539659	0.243359491143341	3.9954449723156897	6.457285491060179e-05	0.000764801613035874
PAS_chr3_0787	50.000114401738	1.3461825894936001	0.337130212611775	3.99306422009648	6.522489388937671e-05	0.000770378468937861
PAS_chr1-1_0473	79.03814272883899	1.23687373107118	0.310146695230101	3.9880280850761003	6.66247778207141e-05	0.0007828373036647701
PAS_chr3_0440	230.19517323694902	1.12395150959675	0.28183722554337	3.98794555059154	6.664795482752739e-05	0.0007828373036647701
PAS_chr4_0456	179.73283395682202	-0.9261379222662871	0.232760120221809	-3.97893729124955	6.92239946851986e-05	0.000810855166395218
PAS_chr3_0689	460.81673232363295	0.793909732116262	0.19957236077749	3.9780545212942497	6.94814417718106e-05	0.000811634863774008
PAS_chr1-3_0258	37.9784793887815	-1.3675859305131701	0.344022269132542	-3.97528315234231	7.029556995905699e-05	0.000818895242372357
PAS_chr4_0462	75.4439371114345	1.08419945047038	0.27302602229142797	3.97104803919792	7.1557147046588e-05	0.000831314178257082
PAS_chr2-1_0866	31.3798742331884	1.48321387350387	0.37363017689382794	3.9697378992097505	7.195173579883059e-05	0.000833620655631138
PAS_chr1-4_0567	104.698867382404	-0.994811418740201	0.251006781675168	-3.96328502401821	7.392543332047241e-05	0.000854160169778936
PAS_chr1-1_0165	47.3318714041043	1.24657096175321	0.31493976247763	3.95812504571171	7.554040982583059e-05	0.0008704548037382969
PAS_chr1-4_0404	33.925634021364395	-1.4025376703776002	0.354522309426774	-3.9561337413303	7.61725271401146e-05	0.000875366447026398
PAS_chr4_0342	65.6543278743239	1.17243322707234	0.297348292497226	3.94296270284881	8.04811754262405e-05	0.00092238802671799
PAS_chr2-1_0175	88.3385888564128	1.03966544561617	0.265462415875523	3.9164317938840596	8.98692258870857e-05	0.00102721491524701
PAS_chr3_0965	777.5111657239529	0.7750913587886179	0.19794750283010698	3.9156410043417202	9.016432923512591e-05	0.0010278250077955901	GAD1
PAS_chr4_0559	27.7113926680833	1.57136835515724	0.401437243032883	3.9143561850053104	9.064574501640258e-05	0.00103055002088167
PAS_chr3_0236	19.4918683521014	1.88478762055901	0.482400854658176	3.9070984272914497	9.3411108797535e-05	0.00105915742561898
PAS_chr4_0139	398.317628017014	-0.783111024601275	0.200581972214871	-3.9041944595219	9.45397448412284e-05	0.001069103710279
PAS_chr1-4_0668	191.91002059226503	-1.13035085550903	0.28970315069834496	-3.90175547895926	9.54975995233907e-05	0.00107707106942562
PAS_chr3_0494	494.40968791511597	0.870183560017184	0.22368696091518697	3.89018455280959	0.00010016801214840699	0.00112675763929901
PAS_chr4_0192	173.413197169579	0.9119172333316942	0.23447142847257998	3.8892467166349705	0.000100555853304578	0.00112813585290519
PAS_chr2-1_0489	120.346162527248	1.3930601831719198	0.35876741057279	3.8829061450922597	0.00010321541530525501	0.0011519947842350401
PAS_chr2-1_0629	70.076142298969	-1.06070812651724	0.27322009297665195	-3.88224787921395	0.00010349529811330799	0.0011519947842350401
PAS_chr1-1_0128	42.765152200749604	-1.23530895048112	0.31814499152703	-3.88284896314696	0.000103239699678935	0.0011519947842350401
PAS_chr2-1_0462	17.0086616336982	1.90651020511556	0.491628012634184	3.8779527531401605	0.000105339167713566	0.0011633821847223
PAS_chr2-1_0402	331.754018118202	1.14407229589781	0.29497224971038105	3.8785760254434902	0.000105069691446328	0.0011633821847223	PFK1
PAS_FragB_0015	235.397383538367	0.99701250588055	0.25703792104657797	3.8788537575351802	0.000104949821626779	0.0011633821847223
PAS_chr3_0669	18.9883785748871	1.81428145319674	0.468289663843906	3.8742718306110002	0.00010694398835768001	0.00117804621372243
PAS_chr3_0305	32.0163853213545	1.5424047933286202	0.39818857595621704	3.87355360365291	0.000107259801265425	0.00117847202837361
PAS_chr2-1_0486	245.535219954044	-0.8239698764683699	0.212929728373587	-3.8696798364515197	0.00010897837054479599	0.0011942681225682302
PAS_chr1-1_0117	246.04533940911202	0.8196519528331468	0.211870876613495	3.8686390783590094	0.000109444503900924	0.0011944006605157699
PAS_chr4_0064	897.043363218197	-1.02147842063775	0.264057147619522	-3.86839905621336	0.000109552271307891	0.0011944006605157699
PAS_chr1-3_0051	27.830614225318303	-1.5389526413613	0.39927880415289	-3.8543309220391695	0.00011604654678411899	0.0012619690969976301
PAS_chr2-1_0052	11.7809814277868	2.31347401214138	0.602208025975394	3.84165257245494	0.000122208734942282	0.0013255906657514802
PAS_chr3_0535	198.67717449987	0.9320296356378409	0.24278483196684603	3.8389121267885296	0.000123580645759277	0.00133706082892735
PAS_chr2-2_0380	151.35281764986001	-0.915596535110009	0.238766351859339	-3.83469667304462	0.00012571934394498701	0.00135674784379209
PAS_chr4_0204	37.9869355405645	-1.33161838655602	0.34755899535269497	-3.8313449065092597	0.000127444700415912	0.00137188573713533
PAS_chr1-3_0081	68.50571466366391	1.08213098617695	0.28313244488482797	3.82199569751583	0.000132375999970594	0.00142137058554284
PAS_chr4_0627	3665.76551593068	1.1978132712482799	0.313779848276301	3.81736838050078	0.000134882701690076	0.00144391216465561
PAS_chr3_0894	42.6951213647318	-1.2526924619328101	0.328198753554951	-3.81687147913885	0.000135154525289966	0.00144391216465561
PAS_FragB_0067	157.047882820214	0.9828426182376669	0.257558020950283	3.81600469910191	0.000135629922052817	0.0014453594700966801
PAS_chr4_0112	679.538375805039	0.7399248307076209	0.19427579769894	3.8086310259513	0.00013973829395046898	0.00148541806469348
PAS_chr3_0264	37.8537797887111	1.55350102772679	0.40839426033611104	3.80392473304657	0.000142421470185225	0.00150640818713328
PAS_chr2-2_0116	291.402628095804	0.803820575387164	0.211285439790887	3.8044295725380803	0.00014213134204023702	0.00150640818713328
PAS_chr1-1_0299	108.27778435018801	-0.9452842789406679	0.24930724125385698	-3.79164389364099	0.000149653398477196	0.0015789733258685802
PAS_chr4_0645	44.70911221288589	1.3392037732468898	0.353466389603673	3.78877260366531	0.000151393408078503	0.00159337814641039
PAS_chr1-3_0034	227.25969404009498	-0.8179185129343849	0.216291725564273	-3.78155248796761	0.000155853351600565	0.00163626778026074
PAS_chr4_0081	91.8619322535985	-1.00593654357447	0.26616292959609	-3.7794013805792006	0.000157205840247673	0.00164640205106676
PAS_chr2-1_0407	65.2584446488126	1.1202804367764199	0.296675516649498	3.7761135446169902	0.000159294398020524	0.00166417636457805
PAS_chr3_1033	16.3860006258584	1.8494726639776498	0.489987480507969	3.7745304473092003	0.000160309328861487	0.0016706746723506
PAS_chr3_0504	40.664666361874204	1.2737600556170001	0.33852541536191194	3.7626718639581096	0.000168107707820694	0.0017391580867484
PAS_chr3_0127	70.5479766529228	1.01699077535921	0.270210467374088	3.76369866512706	0.000167418607802806	0.0017391580867484
PAS_chr2-1_0715	50.17800198461661	-1.1228685198257802	0.29841701298225104	-3.7627496790626003	0.000168055391765219	0.0017391580867484
PAS_chr4_0085	60.614493555513704	-1.09698599584829	0.292277630888035	-3.75323281674101	0.000174568583017051	0.0018016155703604398
PAS_chr2-1_0236	34.5788205870903	1.30981434955797	0.34961607064368	3.7464363327076695	0.000179364499487313	0.0018377297634218199
PAS_chr2-1_0892	187.709892184085	-0.8529479339986908	0.22766789173202898	-3.74645685656295	0.000179349832183808	0.0018377297634218199
PAS_chr3_0554	100.170510060054	-1.02672409734641	0.274005615758484	-3.7470914400943798	0.00017889688532300501	0.0018377297634218199
PAS_chr3_0191	46.9408561635765	1.18421917063029	0.31721640223724296	3.73315869632941	0.000189093369301982	0.00193043070889018
PAS_chr1-3_0160	91.9535906328432	-0.9436831205402891	0.252804532083843	-3.7328568153490096	0.000189320227094827	0.00193043070889018
PAS_chr1-4_0316	73.9085468274501	-1.03956043610987	0.27857395803362106	-3.7317215271946202	0.00019017566642201398	0.00193451419527848
PAS_chr1-4_0680	238.15620899762902	-0.8425484237364841	0.22600601974783302	-3.7279910715500404	0.000193012214334709	0.00195868242327251
PAS_chr3_1091	135.484704853775	1.04718650383468	0.280968932937203	3.72705442159587	0.000193730639190747	0.00196129209009299
PAS_c121_0017	88.9572771494927	0.997669948204928	0.267820873514959	3.72513887775519	0.000195207722412336	0.0019715516287345603
PAS_chr1-1_0221	37.7746838873678	1.3435023455265	0.3621829427167071	3.70945781004757	0.00020770356343383602	0.00209278566758452
PAS_chr1-4_0581	11.6135909547703	2.36371296667634	0.639105302014396	3.6984718468555298	0.000216901402272162	0.00218029494671686
PAS_chr2-1_0404	51.062846839688504	1.16625959516854	0.316010482379405	3.6905724974284704	0.00022374990589646602	0.0022429356968532
PAS_chr1-1_0174	383.601501131226	-1.0745849344557599	0.29120952157867896	-3.69007485960733	0.000224188069417359	0.0022429356968532
PAS_chr3_0930	32.8010918438301	1.34383631081085	0.364250167830823	3.68932242039488	0.00022485211208735098	0.00224429854599863
PAS_chr4_0580	41.60426467344529	1.26189601323995	0.34240270678165896	3.68541482951719	0.000228330431649469	0.00227367914607387	KpIDH1
PAS_FragB_0075	534.4666628564	0.815218834813012	0.221567092206744	3.67933173962644	0.000233845916482729	0.00232316083384244
PAS_chr3_0227	1053.09782542562	0.6836740270597931	0.18587834307470802	3.67807252717446	0.000235003143393169	0.00232892243406802
PAS_chr4_0731	191.926426893282	-0.811020596240415	0.22057076989339003	-3.6769178283795796	0.000236069042587798	0.00232892243406802
PAS_chr1-4_0699	202.685829598668	-1.1984220370993899	0.325907874644668	-3.67718036394796	0.00023582629904516202	0.00232892243406802
PAS_chr3_0778	1822.52083981782	0.983000109103886	0.26767936657237	3.672304375534	0.00024037314322936898	0.00236589491900758
PAS_chr1-4_0618	90.92019993453209	-0.963015957655452	0.262718914221126	-3.6655752803732202	0.000246783201695356	0.0024233768443617898
PAS_chr1-4_0412	77.08813614890529	-0.978023269958267	0.266888781546931	-3.6645349583054196	0.000247788395455277	0.00242764114625769
PAS_chr1-3_0048	86.01305692960631	1.03873351237029	0.28407346431321195	3.65656649726709	0.00025561612340930297	0.00249857415341691
PAS_chr2-1_0775	51.374816427554904	-1.08340049638347	0.2968518892247	-3.6496331527922203	0.000262615084988781	0.0025610994068172
PAS_chr1-4_0703	29.297097850049	-1.31827754697602	0.36143195432233105	-3.64737409410227	0.000264934060311233	0.00257780234426399
PAS_chr1-4_0410	30.874436073075	1.3783381969615098	0.378025579147637	3.6461506125309198	0.000266197992194174	0.00258418690139185
PAS_chr2-1_0136	151.588524571784	0.850580774118667	0.233420335760303	3.64398745014282	0.000268446514887405	0.00260007877289578
PAS_chr1-3_0169	50.8093239127676	1.23432977028326	0.34006376842861197	3.62970091164644	0.00028374980484237	0.00273583712061169
PAS_chr2-1_0243	43.308288443063205	-1.18936546098954	0.327633303158656	-3.63017266414334	0.000283231689454343	0.00273583712061169
PAS_chr1-4_0686	9.031233335119241	2.5682992876167403	0.7084236311894999	3.6253721284034004	0.000288545646944956	0.00277578301088224
PAS_chr3_0082	610.272629822761	0.87037845921379	0.240225907470429	3.6231664951497002	0.000291018362648022	0.0027932507403597897
PAS_chr2-1_0481	153.867701291961	-0.8536714989866858	0.235991810198231	-3.6173776465785403	0.000297602934427187	0.00284361275771775
PAS_chr1-4_0215	30.649374969130502	-1.33314240185236	0.368520604598649	-3.6175518687870003	0.000297402743839811	0.00284361275771775
PAS_chr2-1_0812	1364.8207499934801	-0.7888051532195841	0.21813220354946802	-3.6161792728632904	0.00029898335309582	0.00285039734834849
PAS_chr1-4_0579	47.6705962572364	-1.103631019138	0.305325239384828	-3.6146078894807703	0.000300802533662546	0.00286132521953724
PAS_chr4_0762	1759.08753196183	-0.806474344621678	0.223311094237049	-3.6114387750283	0.000304502976014787	0.00289005949556892
PAS_chr3_0612	402.08783711996	-0.7789484599531921	0.21584594337266502	-3.60881676895041	0.000307596762720027	0.00291292079083643
PAS_chr4_0701	45.695247317382005	1.14726767780377	0.317993864585078	3.6078296016834597	0.000308769159901402	0.00291752548422392
PAS_chr2-1_0576	7.1672093460638795	3.2623303931976	0.904567678770857	3.60650780451333	0.000310345528864358	0.0029259183785615302
PAS_chr1-4_0132	35.3552214560303	1.48232950136857	0.411308788278704	3.6039334524603905	0.000313437340539735	0.00294202113018753
PAS_chr3_0722	264.389108054997	-0.81915081194664	0.227277707760452	-3.6041845899379505	0.000313134458399941	0.00294202113018753
PAS_chr4_0233	122.562946538755	-0.8834983356615621	0.24525451625297898	-3.6023733595602296	0.000315325029443841	0.0029529190661059398
PAS_chr3_1037	55.5718549446146	-1.0608383105239	0.294527749007632	-3.60182805897997	0.000315987341269568	0.0029529190661059398
PAS_chr2-1_0026	33.7170228227151	1.26335038988853	0.351123772579036	3.59802009590268	0.000320648848758188	0.00298990987921012
PAS_chr2-1_0422	46.02842792574471	-1.2703561446048302	0.3533402444488621	-3.59527725630665	0.00032404628313200003	0.00301497767150386
PAS_chr4_0171	44.5380755393604	1.14761421358081	0.319703396857646	3.58962158319454	0.00033115834721838503	0.00307442203574798
PAS_chr1-4_0340	22.548551126546503	1.5080713833789	0.4204503764943211	3.58679993570958	0.000334760964368794	0.00308986485670803
PAS_chr1-4_0436	35.643022833101604	1.22716735618848	0.34209840587068796	3.58717648234918	0.000334278086526619	0.00308986485670803
PAS_chr4_0856	59.322193857182896	-1.15364937406552	0.321654328074878	-3.58661231443765	0.000335001810663782	0.00308986485670803
PAS_chr2-2_0142	70.6679013828769	1.16785039961205	0.325985045611758	3.58252752797421	0.000340285744461614	0.00313180732781555
PAS_chr3_0731	466.930541768502	-0.802328872900818	0.224190995733881	-3.5787738498347097	0.000345210021082442	0.00316698897891557
PAS_chr2-1_0483	86.61088323989271	-0.971318313857775	0.27143319497984	-3.5784801999988196	0.000345598044735848	0.00316698897891557
PAS_chr3_0092	86.82422612207479	0.9601039384329451	0.268515651078838	3.5755976777348195	0.000349428677192318	0.00319520588262739
PAS_chr4_0173	29.785151043169304	-1.34471125075691	0.37628606594527797	-3.57364083461029	0.000352051751202171	0.00321228336075457
PAS_chr1-1_0136	16.323333699797804	1.74789777472162	0.48974700787423103	3.56898101799222	0.000358372386909965	0.00326295372407103
PAS_chr2-2_0423	85.7592223039132	-1.0045436390572	0.281690380302152	-3.56612688718615	0.00036229600674527	0.0032916295313694197
PAS_chr3_0691	210.864363468774	0.8643940818990441	0.242575160224513	3.56340723880802	0.00036607209275847	0.0033188454976738
PAS_chr4_0890	42.748211100461894	1.1674253545251498	0.32771685535876194	3.5622987815110405	0.000367621655773033	0.00332580272414241
PAS_chr2-2_0294	207.19842776236	0.8642112584099131	0.242952441662966	3.55712110771367	0.000374941326909058	0.00338482064122572
PAS_chr1-1_0186	58.2979616196431	1.03550475204161	0.291161617399907	3.55646036482671	0.000375885159448546	0.0033861519024898697
PAS_chr1-3_0061	135.864546976459	0.886944768444359	0.249780933711063	3.55089059547813	0.000383929975311092	0.00345131132140119
PAS_chr2-1_0700	15.6346455876008	1.74231135223603	0.492034152315401	3.54103743416409	0.000398557027389297	0.00357524151995631
PAS_chr3_0970	22.554300766626397	1.46818128596517	0.415094486672372	3.53698093591877	0.000404728879187989	0.0036229625143312204
PAS_chr4_0613	109.373647862277	0.9433978772096071	0.26687635417779004	3.5349623990334	0.000407833187725721	0.00364308133237346
PAS_chr1-4_0153	249.39496476476398	-0.772713951830072	0.21870153458844896	-3.53318943684671	0.00041057815961409504	0.0036599126513189298
PAS_chr4_0521	26.686289846194896	-1.32918370571504	0.377009459606207	-3.52559775848436	0.000422528198703698	0.0037585562780086297
PAS_chr2-1_0210	408.419435056438	0.8902566643553199	0.252698388762582	3.5230009526959996	0.000426689826555119	0.00378765165451433
PAS_chr2-2_0473	26.6209185735956	1.33050387692424	0.377834272063587	3.5213954246594303	0.000429281951051746	0.00380272261640005
PAS_chr1-1_0216	154.55247195413799	-0.788426522852851	0.22414061639291297	-3.51755311259945	0.000435545178702059	0.00385018315975292
PAS_chr4_0498	40.769087454513205	1.17850863169724	0.33517645752122804	3.5160841558288802	0.000437962139215132	0.0038635166305866
PAS_chr1-4_0593	62.6296938045531	1.02897719144411	0.29283280276997997	3.5138727004309396	0.000441624399111759	0.00388015960945133
PAS_chr1-4_0288	84.7137467842072	0.9244693587543341	0.26309353367051197	3.5138429510475997	0.00044167385958947405	0.00388015960945133
PAS_chr3_0799	221.932719203318	0.8720213119545519	0.24827370953203198	3.51233851380485	0.000444181847122801	0.00389414683291989
PAS_chr1-4_0535	25.9342228720509	1.5880360818616202	0.452341521178812	3.51070155515054	0.000446925852738071	0.0039101414111981
PAS_chr1-1_0113	91.15854507255821	-0.926135866287271	0.26420623344533606	-3.50535206611198	0.000456003839130488	0.00398137232850685
PAS_chr1-4_0063	281.21464788675803	-0.747806686764454	0.21338656934228198	-3.5044693256440897	0.000457518271594017	0.00398305738813989
PAS_chr2-2_0131	4993.776667706479	-0.776380442225202	0.221560389220253	-3.5041482142072002	0.00045807033461909804	0.00398305738813989	CAT1
PAS_chr3_0208	13.464909496445301	1.8405478107868098	0.525600662106745	3.50179888170119	0.000462128317112521	0.00401014204971927
PAS_chr2-1_0358	19.938707164639897	1.54993591004583	0.442965562505491	3.4989986609323003	0.000467008926486637	0.0040360202345959
PAS_chr1-4_0190	87.20346441393619	0.8886687140253121	0.25395676557311	3.49929135386424	0.00046649653952671297	0.0040360202345959
PAS_chr4_0366	12.1431761739244	1.97310355417683	0.564777471726	3.4935946509107203	0.000476564013701108	0.0041102437855113794
PAS_chr2-2_0257	241.39885517425	-0.7519052590886239	0.21544220439892198	-3.4900555403544105	0.00048292017076051106	0.00415663272484554
PAS_FragB_0031	91.0595096763266	0.929445010325845	0.266594415299443	3.48636339317866	0.0004896353854879759	0.00420591850322196
PAS_chr4_0467	10.5564598486172	-2.13533322392964	0.6130762370768621	-3.4829815523610494	0.000495862532577926	0.0042508215494381895
PAS_chr1-1_0338	8.36090205774759	2.57509625294732	0.739803944127381	3.48078200094583	0.000499952222905941	0.0042772572470745705
PAS_chr3_0197	24.016019582576	-1.38399180210579	0.39846364412035395	-3.4733201448304802	0.000514061771379499	0.00438913785523219
PAS_chr1-1_0328	17.297864957111198	1.6699693779300502	0.48125077081640505	3.47006068187086	0.000520340792535354	0.00443384579130326
PAS_chr1-1_0016	112.66277242537399	0.8727771180133399	0.251558605865085	3.4694782752987003	0.000521470238784424	0.00443458291062274
PAS_chr4_0917	358.549166497868	0.8522777571015309	0.24581670608546802	3.46712707477743	0.00052605313335939	0.00446462659290245
PAS_chr3_1073	164.123318445754	-0.846021250218559	0.24418378812741398	-3.4646904968855203	0.000530842026684976	0.00449629541327593
PAS_chr1-4_0437	16.431171327791	1.8573347866523	0.536692355761391	3.46070661658176	0.0005387596164892531	0.0045542860622511
PAS_chr3_0267	58.5644471806844	1.03881801403382	0.300260452500909	3.45972306836072	0.000540731190823984	0.00456188298290393
PAS_chr2-1_0276	14.808001265564801	1.7023758852107	0.492143539908932	3.4591044017883803	0.000541974782367612	0.00456332034579621
PAS_chr4_0177	10.1074944420042	2.21789432244328	0.6445033333956479	3.44124569652421	0.000579042482061391	0.00486578781368584
PAS_chr4_0346	20.0016379428253	-1.52995873477095	0.44486186186351895	-3.43917711525546	0.000583485356639364	0.0048934511566678
PAS_chr2-1_0149	31.814000408960702	1.3936344665052198	0.40546194501132793	3.4371523237927697	0.0005878648987124509	0.00491201370286045
PAS_chr2-1_0749	111.4882309785	-1.07511088664178	0.31279721520612297	-3.43708586386653	0.000588009166217302	0.00491201370286045
PAS_chr2-1_0106	9.09511368664314	2.34578964877467	0.682761263040151	3.43573921919574	0.000590939496774643	0.00492681321624664
PAS_chr3_0721	41.8932859878804	1.1613084084569498	0.338220946133327	3.4335792083059298	0.000595668135339494	0.00495651841773684
PAS_chr1-3_0011	81.879685592706	0.9715603759705078	0.283059682553281	3.43235167653249	0.000598371086515094	0.00495977970720956
PAS_chr3_0935	63.3399054873821	0.9691159165013741	0.2823917681758	3.4318136210615804	0.0005995594472026599	0.00495977970720956
PAS_chr3_0335	92.6056229023972	-0.884990091205308	0.25784890048952497	-3.4322042464604596	0.0005986964854459231	0.00495977970720956
PAS_chr2-1_0657	136.280461568477	0.8873614428406359	0.25885322358681	3.4280486468156703	0.0006079365113536361	0.0050050882880974
PAS_chr1-4_0150	168.752851145793	0.7964145738142561	0.232368198034719	3.4273819763204503	0.0006094311562207259	0.0050050882880974	TKL1
PAS_chr2-1_0656	151.262001593442	-0.8278238343250608	0.241542263419203	-3.4272421836519404	0.000609744998408856	0.0050050882880974
PAS_chr3_1129	94.97378713865369	-0.950778139294912	0.27734133190559396	-3.42818768757682	0.000607625218541699	0.0050050882880974
PAS_chr3_0235	61.4901569410696	0.9814969042739108	0.28680915420194103	3.4221254443742204	0.000621336397820413	0.005090409178289779
PAS_chr4_0972	315.08768982685797	-0.766769595519412	0.22413794353628502	-3.4209718507356803	0.000623977903055103	0.0051022193149813395
PAS_chr1-1_0011	52.424135253691205	1.05443906996313	0.308365247358409	3.41944845924083	0.0006274821838471219	0.005121025423642921
PAS_chr3_0183	21.5498949647467	1.4115895340883202	0.413080423093576	3.41722690103993	0.000632625297771141	0.00515310874736186
PAS_chr2-1_0563	21.549500613729702	1.4400992145366498	0.42153475455483397	3.41632380005649	0.000634727249883521	0.00516034467782931
PAS_chr4_0329	62.334924854161606	1.22381810266965	0.35889637185878004	3.4099483824015997	0.000649751755514593	0.0052724131000917
PAS_chr2-1_0338	65.3236323794128	-0.970454833082073	0.28465557344813297	-3.40922477408966	0.000651477776588528	0.00527634953534175
PAS_chr2-1_0234	31.3017729796727	1.24250545742029	0.36534463815371504	3.40091335047188	0.000671611127089728	0.00542906941518161
PAS_chr3_1184	34.9970832608548	1.4083747549447199	0.41428566253953597	3.3995256951725	0.000675028369318326	0.00544633894941465
PAS_chr3_0890	147.837799290146	0.8454461993265792	0.24885258767534502	3.3973775688824905	0.000680350241611284	0.00547160165374792
PAS_chr3_0776	76.10518420868459	-0.932019552147048	0.274347424811625	-3.39722362178906	0.000680733131428187	0.00547160165374792
PAS_chr2-1_0583	65.8545708511768	0.9574008486456859	0.281912740793861	3.39608932164492	0.000683560489537768	0.0054839607575747
PAS_chr4_0387	138.03785914691602	-0.791273830459206	0.233761466413826	-3.38496263990071	0.000711879429527318	0.00570039799312647
PAS_chr2-2_0021	36.7153514276487	1.1949069407264	0.353604492827287	3.3792187739821404	0.0007269213648617759	0.00580990534472232
PAS_chr4_0336	26.174962101139997	1.3567048390494298	0.401949605782497	3.3753107840677203	0.000737323748831393	0.00588198983120278
PAS_chr2-2_0311	44.1357810424861	1.26925476947892	0.37630213845140703	3.37296719785402	0.000743628110132312	0.00592117364097863
PAS_chr3_0207	24.180075313139895	1.3521606433938602	0.401246531260826	3.36989989457356	0.000751954955500961	0.005976284992131
PAS_chr1-1_0193	33.7758288708968	-1.20605108997728	0.35862041943798995	-3.3630296118312	0.000770920939190552	0.00611558924148923
PAS_chr4_0576	26.003895108896998	1.3255531704938301	0.394373262978162	3.36116388946792	0.0007761475677989099	0.006145585583391
PAS_chr4_0501	90.47908113908309	0.857567953878734	0.255427469591966	3.35738342962353	0.0007868391416977799	0.0062186617667267
PAS_chr4_0583	71.9750900661157	0.9078911650180341	0.270657701337499	3.35438881114982	0.000795405123630338	0.00626307886236333
PAS_chr3_0842	767.123984855726	-0.7951902953081179	0.23705118691882	-3.3545088115523196	0.000795060209456206	0.00626307886236333
PAS_chr1-1_0146	12.6289514298425	-1.84523241025543	0.551560819478937	-3.3454740530675	0.0008214204434919821	0.0064559699181661896
PAS_chr1-3_0201	41.6930214960059	1.22276766931028	0.365650452617428	3.3440890351902204	0.0008255323878603919	0.00647631681398964
PAS_chr3_1221	49.5024632510066	1.0344203844738	0.310222109682412	3.33445087306248	0.000854679963522664	0.00669263205321983
PAS_chr1-4_0290	34.3048139747818	1.1753895271733001	0.3538286163851721	3.32191765375413	0.0008940107387332289	0.00698774570053987
PAS_chr1-1_0238	41.8781088703272	-1.07367592685433	0.32342398361211894	-3.3197164751454706	0.000901089124701489	0.00703014854721235
PAS_chr2-1_0867	69.8267440628104	1.0401751416899199	0.314094313432569	3.31166499107354	0.0009274253356077801	0.007220064867247721
PAS_chr2-2_0266	39.908821175994	-1.08617938171393	0.328051993577463	-3.3109976557952203	0.000929639873712708	0.007220064867247721
PAS_chr1-1_0454	30.7765068458111	-1.19313499582139	0.36038414344907105	-3.31073111153683	0.000930525763699847	0.007220064867247721
PAS_chr2-1_0355	46.439881171391	1.04655380302257	0.316275310233475	3.3089962104534902	0.000936311044199853	0.007225398475386159
PAS_FragB_0036	102.088333216222	-0.8244460650513241	0.24914090708433104	-3.3091557492494	0.000935777650850174	0.007225398475386159
PAS_chr3_0905	26.1114306045555	-1.29755667791766	0.3920769707737129	-3.3094437435514106	0.0009348154990350301	0.007225398475386159
PAS_chr3_0287	522.480918778989	0.7507602355647959	0.22697142818278399	3.30773014725094	0.0009405539288268539	0.007244991495238741
PAS_chr2-2_0150	19.095403594148	-1.5043312178631698	0.455294995687044	-3.30408028226429	0.000952885404234724	0.00732670658011943
PAS_chr4_0551	119.575997214312	0.921656757120098	0.27916462416976695	3.30148119540969	0.000961757815322483	0.0073682778932454
PAS_chr2-1_0254	205.900026325425	0.899114802881387	0.272304270340347	3.3018755150538097	0.0009604068348690039	0.0073682778932454
PAS_chr1-1_0315	76.6014094839986	-0.910271251140102	0.2757740885838211	-3.30078600137746	0.0009641439107534821	0.007373273216769429
PAS_chr2-1_0177	17.6910081682133	1.50124577387566	0.45540374902600494	3.29651606313398	0.000978920165462396	0.00745354429537237
PAS_chr1-4_0353	193.934114835337	-0.7436111043247271	0.22555227488559199	-3.29684595157337	0.000977771144325225	0.00745354429537237
PAS_chr1-1_0337	86.3503106588149	-0.8493343417741859	0.257667997597658	-3.2962352705530695	0.0009798991677124071	0.00745354429537237
PAS_chr1-4_0329	12.5890938090958	1.80780489882348	0.5486312511581021	3.2951183422515498	0.000983802395943915	0.00746987104920273
PAS_chr3_0072	35.778043794392296	1.1756129223395901	0.35686417064140996	3.2942867876778	0.000986717697793425	0.007478651784345171
PAS_chr2-1_0702	67.7891991909191	0.927574694676248	0.281618998623825	3.2937220116859502	0.000988702274139408	0.00748035955452093
PAS_chr2-1_0262	240.792112650047	0.715184306616723	0.217363305867159	3.2902715744202204	0.00100090730619397	0.00755925020592678
PAS_chr1-4_0260	23.7829188438376	1.2959856983361102	0.39404335377073496	3.2889419043219	0.00100564779031201	0.00757275030101115
PAS_chr1-1_0439	389.725535346599	-0.6821993992307099	0.207432896692685	-3.2887715020506096	0.00100625680152194	0.00757275030101115
PAS_chr4_0037	243.64847105939603	0.690103639389516	0.21016198741289102	3.28367488281177	0.0010246305057151099	0.007697400901591259
PAS_chr3_0975	77.7779352536287	-0.9883527089051701	0.30156015172148704	-3.27746455645103	0.00104743879921974	0.00785486732677658
PAS_chr2-2_0273	9.17982220814959	2.2008603274690297	0.672335823303139	3.27345390679372	0.0010624171682421199	0.007953165139727991
PAS_chr2-1_0088	327.825003609768	-0.8442929341106109	0.257971356108765	-3.27281659036069	0.0010648154868730302	0.0079571097542779
PAS_chr2-2_0326	151.06403055406	-0.7616059047451851	0.23288840495006502	-3.2702611575208502	0.0010744823598432599	0.008015261393076371
PAS_chr1-1_0013	16.2527916916878	1.5733123114272698	0.48119735549241105	3.26957805039742	0.00107708018188419	0.0080205690601954
PAS_chr2-1_0320	17.5188377044614	1.54864323866366	0.47403030470723495	3.2669709579435198	0.00108704831333212	0.00808064585365063
PAS_chr3_0841	2895.04226090935	-1.0031053319651502	0.30740600143402597	-3.26312865489202	0.00110189485107606	0.00817671362438991	DAK1
PAS_chr1-4_0409	74.6802552461993	0.9449760107717271	0.28989436653128603	3.2597253340200494	0.00111520154537148	0.00826104001902356
PAS_chr1-1_0112	18.8936304674525	1.64434121751541	0.504729722054637	3.2578648446175897	0.00112253856099675	0.00830092862844898
PAS_chr3_0752	15.7560640869802	1.5503332120970201	0.47596608239304206	3.2572346422298097	0.00112503392511871	0.0083049379333416
PAS_chr1-1_0303	43.617599600430204	-1.02905611117442	0.316156950931014	-3.2548900416203796	0.00113436276076179	0.00835929022315271
PAS_chr3_0648	13962.049185901202	-1.87243817457701	0.575909170941316	-3.25127341090356	0.00114889314092368	0.00845171909205447
PAS_chr1-1_0009	34.2222382799472	1.17815299926152	0.36295263296354496	3.24602411516285	0.00117028925724836	0.00859424856963737
PAS_chr2-1_0365	63.6824203574997	-0.937491337680476	0.288981787315877	-3.2441191065640895	0.00117814470294017	0.0086370194429338
PAS_chr3_0866	70.56997912635642	-1.04464528687513	0.32264850458530503	-3.23771928903808	0.00120489300507654	0.00881790887708337
PAS_chr3_0148	41.841070467638204	-1.13565497743433	0.35096474289415597	-3.2358092954562796	0.00121298393528345	0.008846668426801409
PAS_chr3_0095	15.794250078320198	-1.53086327221219	0.473042135167384	-3.23620912050572	0.00121128609335902	0.008846668426801409
PAS_chr1-1_0440	34.6031339637914	1.1283754043786698	0.34903984886968203	3.23279822642819	0.00122584111342803	0.0089098742124718
PAS_chr1-1_0341	96.71793995353158	0.8768056965138729	0.271202803516915	3.23302593167769	0.00122486443669655	0.0089098742124718
PAS_chr1-1_0050	158.445327735637	0.771196230319203	0.23876735152961603	3.2299065403150298	0.00123830690059664	0.00898512106030193
PAS_chr4_0626	17.0530263948173	-1.4789433901986	0.4580396581432729	-3.2288544537687005	0.00124287131644697	0.009002877065643141
PAS_chr2-1_0559	26.1015344188203	1.2426921961854098	0.38555289880311	3.22314317968601	0.00126792158778581	0.0091687118899069
PAS_chr2-2_0315	11.4348662174739	1.85815530030584	0.576706574362173	3.22201164840356	0.00127293959891025	0.00918937041522305
PAS_chr2-1_0105	37.524843303923	1.1490740940658202	0.356802976431572	3.2204722773275	0.0012797956998313802	0.00922320561980176
PAS_chr1-1_0019	201.922253304523	-0.6996845014772679	0.21730423467071802	-3.2198383180958396	0.0012826291451055	0.00922481152764768
PAS_chr2-1_0552	66.55390121749639	-0.9103757812385891	0.282773501857421	-3.21945223034941	0.0012843575786376802	0.00922481152764768
PAS_chr3_0251	167.061177489496	0.800684338085945	0.24877566795149103	3.2184994001988705	0.00128863240298642	0.00923990721331915
PAS_chr1-1_0109	62.08330346260429	-0.930205856450965	0.28906692879077805	-3.2179601462616096	0.0012910575542779	0.009241711651160991
PAS_chr3_0086	138.563379603155	0.8188501570236809	0.254549250842151	3.21686335479125	0.00129600308498489	0.00926152120563991
PAS_chr2-1_0065	39.5261376181951	1.03267114379216	0.32134743703741603	3.21356583177578	0.00131097741348704	0.00935281201702502
PAS_chr2-2_0221	21.4985349606838	1.3494675804540102	0.420228725010435	3.21126924491063	0.0013215005551848599	0.009367490996279421
PAS_chr1-1_0255	73.2193663711788	0.899398930571755	0.280048699383393	3.21158045922741	0.0013200699955925302	0.009367490996279421
PAS_chr2-2_0341	147.839392053538	-0.8235205276451341	0.25645307084473	-3.2111938645637594	0.00132184727134705	0.009367490996279421
PAS_chr2-2_0340	20.2664607116573	-1.38174932487867	0.430275282998266	-3.2113146617446806	0.0013212916984051	0.009367490996279421
PAS_FragD_0027	27.1148090423949	-1.2024227787916002	0.37460355775483795	-3.2098541348572303	0.0013280234536368599	0.009395600207760259
PAS_chr2-2_0443	153.588395069277	0.746204103698744	0.23302254640087103	3.20228284869499	0.00136343052150452	0.009630077371158141
PAS_chr1-4_0352	252.181672773146	-0.698689340046966	0.218665056858912	-3.19524916364564	0.00139710168314732	0.00985153624667064
PAS_FragB_0074	260.32468245225897	-0.7068847720825	0.22126796437729396	-3.19470002841061	0.00139976247074769	0.009853956996058271
PAS_chr4_0598	45.0187093896156	1.00973650177214	0.316612129872936	3.18919083162533	0.00142671660178497	0.0100271057699003
PAS_chr3_0982	48.378765556865204	2.31500104919004	0.726234113753088	3.1876787462191802	0.00143419782537131	0.0100299492655901
PAS_chr2-1_0383	112.800778314365	0.812128753208254	0.254754876423325	3.18788305295771	0.00143318488474053	0.0100299492655901
PAS_chr1-3_0053	23.988971201716105	-1.29122734357651	0.404982918997628	-3.18835013282148	0.0014308716073952	0.0100299492655901
PAS_chr2-1_0016	28.731679444696496	1.2093342846229198	0.37949389504135705	3.1867028703877502	0.0014390452702787	0.0100458970660315
PAS_chr1-4_0292	499.31480730221296	0.8228477530813001	0.258248019999723	3.1862693587435196	0.0014412034831324599	0.0100458970660315	PGK1
PAS_chr1-1_0320	124.729445158699	0.855507573754185	0.268637128530959	3.1846214945511204	0.00144943453403948	0.010086735906278
PAS_chr1-4_0298	49.3906018877724	0.971722141448874	0.3055009225671	3.1807502683905797	0.00146894197950094	0.0102057864327418
PAS_chr3_0100	8.49376737284589	-2.08857428664845	0.6580665051315839	-3.17380427413006	0.0015045511039133	0.0104361358790202
PAS_chr4_0198	9.31287824742892	2.23878985000119	0.706883834185532	3.1671255469870903	0.0015395383744721699	0.0106614286127943
PAS_chr2-1_0456	281.130742442827	-0.701494747512628	0.221695495257339	-3.16422643905484	0.00155495764282976	0.0107506990200198
PAS_chr1-3_0070	75.4873013811346	0.899756938997432	0.284405535011854	3.1636407461617404	0.00155808993940596	0.0107548675687567
PAS_chr1-1_0189	181.476956971307	-0.713922217152455	0.22573705890497603	-3.1626274419256095	0.00156352283459131	0.0107748769735531
PAS_chr4_0506	98.3622443699205	-0.7775247030144359	0.246003319603488	-3.1606268739286296	0.00157430025693673	0.0108315933535517
PAS_chr3_0926	56.629715004116605	-0.929904449089583	0.294986254284106	-3.1523653579938595	0.00161953491886758	0.011124818214902998
PAS_chr2-2_0112	156.335978289244	-0.727732914144274	0.23105722439536802	-3.1495787073899595	0.00163506058934956	0.0112133510095392
PAS_chr2-1_0570	7.98372391487795	-2.1578953213329197	0.685428088766596	-3.14824466154572	0.00164254152972012	0.011246516238921
PAS_chr3_0336	44.1158248561545	-1.08276278173088	0.344039715170398	-3.14720287800089	0.00164840543642731	0.0112685207647732
PAS_chr3_0987	149.455214364058	0.7429195179590151	0.236414243483362	3.14244821721707	0.00167541345462886	0.0114347640595215
PAS_chr3_0803	174.92966932346002	0.9647821017203051	0.307274044754	3.139809945525	0.00169057473123648	0.0115197496109255
PAS_chr3_0844	60.4664211386032	-1.01449983568295	0.323168084420852	-3.13923275406676	0.00169390844072849	0.011523997903963999
PAS_FragB_0066	105.855406795429	0.796485985580734	0.253933167234375	3.13659690167844	0.0017092094435557199	0.0115910024784672
PAS_chr2-1_0507	20.0781917082107	-1.39733778581306	0.44547831882252903	-3.1367133410812302	0.00170853084328858	0.0115910024784672
PAS_chr2-1_0411	71.8435276309091	0.8659706137447779	0.27629699092975896	3.13420211646433	0.0017232211694321099	0.0116674146694671
PAS_chr2-1_0109	23.0872126503686	1.3708552557703502	0.438018570015811	3.12967383031469	0.00175000497011393	0.0117924265181053
PAS_chr1-4_0491	124.811385764944	-0.732071712284873	0.23390437148481802	-3.1297906389594305	0.00174930929060272	0.0117924265181053
PAS_chr4_0529	12.0070627381274	-1.88597512764911	0.602591975992294	-3.12977139223179	0.00174942390121207	0.0117924265181053
PAS_FragB_0039	32.893887883234804	1.20048381337661	0.38387863734341704	3.12724829306575	0.00176450839497644	0.0118713444548099
PAS_chr4_0254	55.7694289002726	0.9230108933151371	0.295621012418156	3.1222776952320896	0.0017945757846561802	0.0120545596150996
PAS_chr1-1_0447	368.988923976034	0.8648552648125408	0.27706632063493103	3.1214738147553303	0.00179948250304325	0.0120684536323973
PAS_chr4_0925	9.57827092765692	1.9281270468473402	0.618313971405079	3.1183624113584103	0.0018185903065208301	0.0121582484014568
PAS_chr3_0189	103.497500007035	-0.7900333606424391	0.25332317986368896	-3.1186777343769	0.00181664538324393	0.0121582484014568
PAS_chr4_0070	11.300011288877	1.80313431229597	0.578528987828929	3.11675706875583	0.00182852181809597	0.0122054548988133
PAS_chr3_0091	427.175661583637	-0.63601510185351	0.204430726636555	-3.1111521849856003	0.0018635886919579898	0.0124174211236276
PAS_chr1-1_0285	54.37324797105471	-0.9559309982207871	0.307341111784761	-3.11032582874968	0.0018688107222374398	0.0124174211236276
PAS_chr2-1_0771	54.7380431556813	-1.05887976938034	0.34044407395308	-3.1102899136563398	0.0018690379866231602	0.0124174211236276
PAS_chr3_0037	189.655567751931	-0.724469660263035	0.233044401922196	-3.10871942980593	0.0018790005949979	0.0124641349920921
PAS_chr3_0250	47.290450932517395	0.995794797217229	0.32041129214414804	3.10786424084341	0.0018844461098004698	0.0124807863845352
PAS_chr2-1_0624	122.868324201681	-0.7623894547603309	0.24543883405458103	-3.10622993992381	0.0018948930509152802	0.0125304591796139
PAS_chr4_0260	185.86523317838	0.7285499126682841	0.23504031660382302	3.0996806130767203	0.0019372942183660301	0.0127711240565773
PAS_chr2-2_0375	66.93069393287949	-0.8662343122941129	0.279425634232944	-3.10005313103083	0.0019348593160953	0.0127711240565773
PAS_chr4_0860	26.5840346596421	1.23726589152216	0.399859660515091	3.09425034255354	0.0019731091843171603	0.0129870901729358
PAS_chr1-1_0302	230.73201878912602	-0.654931366201633	0.21187435294242798	-3.0911309325843597	0.00199395688327707	0.0131040257615056
PAS_chr4_0828	662.359818662214	-0.808445839063495	0.26185368353719896	-3.08739532758434	0.00201918868916843	0.0132493677567039
PAS_chr2-2_0137	136.250514438599	0.7127670951320291	0.231139042447742	3.08371570455553	0.0020443284985535897	0.0133936591307394
PAS_chr3_0115	45.968659364466895	0.9822005489992399	0.31868142787561404	3.0820765287351697	0.00205561981768879	0.0134469160997119
PAS_chr3_1181	20.344010456025	1.34329195957104	0.43646596612904104	3.0776556795127004	0.0020863582898876802	0.0136054958058418
PAS_chr4_0153	299.101365781493	-0.6688940339987961	0.21734055184068898	-3.0776310648603498	0.00208653061130752	0.0136054958058418
PAS_chr2-1_0728	111.409178150612	-0.767938192304609	0.24955641839133103	-3.0772127491443597	0.0020894611385735397	0.0136054958058418
PAS_FragB_0046	7.51179641428195	2.22318086642425	0.722716292481627	3.07614604728282	0.00209695105608118	0.0136333882117082
PAS_chr2-1_0160	189.337312248138	0.774615972875448	0.252303885781115	3.07017060192035	0.00213936529281622	0.0138879102672589
PAS_chr4_0944	15.922425317145601	1.5667731371099198	0.510775086799268	3.06744235888242	0.00215899095011485	0.0139726476710629
PAS_chr3_0140	75.36912574749341	0.922952239067173	0.300854123520189	3.0677732725349802	0.00215660175316988	0.0139726476710629
PAS_chr1-3_0204	16.0947663211694	1.5035767684435202	0.49066686117551095	3.06435361222752	0.0021814090223942397	0.0140962783635567
PAS_chr3_0371	66.8457974105791	0.9411430515403341	0.30726614412698805	3.06295720999244	0.00219161395778911	0.0141407322435801
PAS_chr1-4_0173	18.0258493563998	1.3676575549794499	0.44720381191796793	3.05824216728798	0.00222639576341478	0.014343386039453999
PAS_chr2-2_0017	50.1610545023485	-0.9389249772676199	0.30729699981501	-3.05543164376107	0.00224736825204616	0.0144565957756433
PAS_chr3_0290	182.175143867015	-0.679057448460145	0.22237408237960202	-3.05367172825908	0.0022605929719444603	0.014519699874181002
PAS_chr4_0202	85.777013982546	0.823682668127184	0.26999542673966503	3.05072822185761	0.00228287111595956	0.0146186264835242
PAS_chr3_0928	15.3254093751181	-1.5163058689338702	0.496972003267561	-3.0510891136004705	0.00228012890401128	0.0146186264835242
PAS_chr2-1_0848	18.9378052883823	1.39823190382128	0.45849750719984395	3.0495954326134105	0.00229149817559887	0.01465180487616
PAS_chr1-1_0264	105.02078876851	-0.7916457690782951	0.25991189403799697	-3.04582355497191	0.0023204396360887803	0.0148145785775518
PAS_chr4_0095	18.230057957108	-1.36658380467808	0.448900450733665	-3.0442914513554	0.00233229071416655	0.0148679162168458
PAS_chr4_0981	14.9854292277217	1.53946039369948	0.506682275811972	3.03831506881202	0.0023790507499805397	0.0151047555059674
PAS_chr3_0089	41.531797478757795	0.9844658495326629	0.324031211263216	3.03818217292952	0.00238010023259599	0.0151047555059674
PAS_chr1-1_0067	28.0792522194138	-1.18362238212042	0.38947620659855897	-3.0390107587249906	0.0023735637772109	0.0151047555059674
PAS_chr3_0508	61.307757979138096	1.00820097379262	0.331950246220283	3.03720507899119	0.00238782939491535	0.0151312229317139
PAS_chr2-1_0029	50.560949287347405	1.2807028899241397	0.421996140246224	3.03486872931321	0.00240640400313016	0.0152262348531391
PAS_chr2-2_0310	26.548152015248398	-1.1887539067103898	0.3918059276689149	-3.03403757514081	0.00241304373260612	0.015245560105558997
PAS_chr1-1_0178	8.60730219116022	2.06772413682036	0.6825055473127378	3.0296078104591397	0.00244871489789005	0.0154479758840185
PAS_chr4_0077	15.8291682456308	1.58697241199108	0.5243938564082029	3.02629863526801	0.00247567656889096	0.0155949285495176
PAS_chr1-4_0603	45.32057649219689	0.963156963313465	0.31833678369938395	3.0255911746064705	0.0024814757664698	0.0156083357382095
PAS_chr1-1_0310	23.525370260555395	1.2350714947413	0.40849010420573295	3.0235040751911604	0.0024986566355154	0.0156469632020788
PAS_chr3_1208	164.71318245414	0.7759640624756229	0.256606964449788	3.02393999375439	0.00249505921636656	0.0156469632020788
PAS_chr4_0412	131.080519817058	-0.760861568378915	0.25164691128717104	-3.02352834170353	0.0024984562513996698	0.0156469632020788
PAS_chr4_0337	27.5893364185433	1.20848609305799	0.400310617328074	3.0188709485753704	0.00253718582567216	0.015864873721703
PAS_chr4_0997	32.5731102645731	1.2332413652799	0.4085824774221721	3.0183412980915403	0.00254162484998434	0.015869293483309
PAS_chr1-1_0194	51.090164675900205	-0.9068740211172991	0.30055449119541494	-3.0173364487428795	0.00255006606420205	0.0158986523533535
PAS_chr2-1_0242	71.7969262801166	-0.8053575376711101	0.267017381152696	-3.01612402231808	0.00256028515304946	0.0159389933686183
PAS_chr1-4_0327	1193.3452444470402	0.91506859312251	0.303945006941919	3.0106386754935897	0.0026069887321995603	0.0162060176744335
PAS_chr1-4_0689	21.160398036305498	1.27528155316498	0.42373675150788004	3.00960808479994	0.00261584986868657	0.0162373629805187
PAS_chr1-4_0472	84.05153024920291	0.926313974381417	0.307846636763341	3.00901118855987	0.0026209946343320896	0.0162455819025948
PAS_chr3_0084	27.3080346863064	1.14158507372683	0.37945597649684704	3.0084783069329704	0.00262559545905592	0.0162504103230069
PAS_chr1-4_0419	12.5251812129957	1.70341217725784	0.566521433803862	3.0067921099126296	0.00264020253135495	0.0163170656443623
PAS_chr2-1_0049	16.1997266568216	1.4439309700566298	0.481067354523812	3.0015151859263396	0.00268639639726035	0.0165739840268045
PAS_FragD_0003	57.0568310523028	-0.8645369652377909	0.28806800789709497	-3.00115577411368	0.0026895693740581197	0.0165739840268045
PAS_chr4_0176	52.9623959538941	0.9227730470267249	0.307848046244336	2.99749521974984	0.0027220812772333	0.0167258520098208
PAS_chr3_0596	104.770433478263	-0.7373889599611941	0.245983646970036	-2.99771537272564	0.0027201158442737104	0.0167258520098208
PAS_chr4_0184	41.5324736218763	0.9523024613431691	0.319148861487691	2.98388174378588	0.00284616749817697	0.0174379023087154
PAS_chr1-1_0209	10.906002125784099	-1.68866055935713	0.565889700801691	-2.98408074394148	0.0028443170234133397	0.0174379023087154
PAS_chr1-3_0300	145.069586417919	-0.698392053391663	0.23420902624449697	-2.98191775351388	0.00286448941524388	0.017524905026786997
PAS_chr3_1057	167.391996324104	-0.655926088046282	0.22019444951757502	-2.9788493283248196	0.00289333014037907	0.0176759191909365
PAS_chr4_0032	10.312117890789802	-1.8347521770241002	0.616907677278558	-2.9741114344985498	0.00293838344083505	0.0179254037165433
PAS_chr3_1083	73.4686915061697	-0.7879207008103091	0.265185924067446	-2.9712010680096	0.00296637500297239	0.0180702385567888
PAS_chr3_0770	98.8689103562002	0.7335144921279891	0.24719662791809802	2.9673321125198298	0.00300396287067374	0.0182730330845561
PAS_chr4_0272	109.46084802690599	-0.908373356547066	0.306363486516174	-2.9650183410453796	0.0030266488434460602	0.0183847298319038
PAS_chr2-1_0883	16.3989401612871	-1.40028799961301	0.472543934869057	-2.9632969471950497	0.00304362795673864	0.0184614922568512
PAS_chr2-2_0407	61.3059488216428	0.8640941634612471	0.291723517932541	2.9620312053862703	0.00305616808284457	0.0185111491285685	KpLSC2
PAS_chr4_0066	99.20372339204408	-0.7584244501945829	0.25614952673768604	-2.96086609978889	0.0030677528033184	0.0185548860877807
PAS_chr4_0572	26.499137615577602	-1.12751059815981	0.381171941572378	-2.95801048080482	0.00309631596093006	0.0187010446958446
PAS_chr4_0327	76.11675396554391	1.12611265356506	0.380904154946678	2.9564199784659797	0.00311232980637281	0.0187517857218268
PAS_chr3_0936	258.27444467037003	0.636697338245299	0.215369638722218	2.95630034958877	0.0031135373282243	0.0187517857218268
PAS_FragB_0023	60.9724492839483	0.9350439135616279	0.317056077805492	2.94914363425407	0.00318655839177203	0.0191644218978991
PAS_chr2-2_0207	209.719395347695	-0.706306914815121	0.239851782496517	-2.94476408498393	0.00323200996138944	0.0194103197116213
PAS_chr2-1_0118	21.1615096230213	1.2578959398371599	0.427405648419137	2.94309620027203	0.0032494742589329103	0.019487679194616
PAS_chr1-1_0480	23.4830102315451	-1.16053411570226	0.3949802506576121	-2.93820795791703	0.00330115509398079	0.0197697344501497
PAS_chr2-1_0135	11.2237649320715	1.7876678919097901	0.6090995345273521	2.93493557386639	0.00333616948841354	0.0199332555966789
PAS_chr1-1_0254	140.47654138506599	-0.694347817175673	0.23659274982252299	-2.9347806206932794	0.00333783583839025	0.0199332555966789
PAS_chr4_0292	158.85640525305402	-0.707851994960806	0.241393380635439	-2.93235876268633	0.00336397893684318	0.0200612039824084
PAS_chr1-4_0449	29.556618555240696	-1.0973221458602098	0.374274072662945	-2.93186791714639	0.0033693001105482303	0.020064795616318
PAS_chr2-2_0476	86.45218507127359	0.7796156976213879	0.26622965073398497	2.92835788753062	0.00340757566720718	0.0202643520796712
PAS_chr2-1_0530	13.5260619368979	1.58246875438721	0.540675022166007	2.9268390243878	0.0034242606722937603	0.0202921220412484
PAS_chr4_0584	54.166410669593894	0.848647121949956	0.289953595527912	2.9268377252051097	0.00342427497584525	0.0202921220412484
PAS_chr4_0683	18.105941878375603	-1.37141764364732	0.4685995960125471	-2.92663001700625	0.00342656247074702	0.0202921220412484
PAS_chr4_0472	30.7986253263648	1.02480066693487	0.350446815602826	2.9242687372463103	0.00345266526573914	0.0204163208258199
PAS_chr1-1_0498	11.231232779748199	-1.66648258799216	0.569958652840295	-2.92386575708171	0.00345713805140882	0.0204163208258199
PAS_chr1-1_0219	212.724333921647	-0.698780155306811	0.23909893873064	-2.92255649070041	0.00347170637848555	0.0204739188922615
PAS_chr3_1032	26.3640966468865	1.10700637047642	0.37893070663556605	2.9213952606408196	0.00348467422152084	0.0205166732299989
PAS_chr3_0488	274.59351267136003	0.6942266564198829	0.23768650658291698	2.9207659551246	0.00349172028908523	0.0205166732299989
PAS_chr3_0506	204.662408024651	0.6701847731242329	0.229467138728908	2.9206132818694703	0.00349343166004685	0.0205166732299989
PAS_chr2-2_0400	24.9563071590986	1.1259538855339999	0.385847676000361	2.91813053587744	0.0035213690208451202	0.0206522221746668
PAS_chr4_0115	125.10891856021601	-0.7588155642515891	0.260120405137918	-2.91717046899592	0.0035322266682209103	0.0206873661064398
PAS_chr1-4_0113	237.475786219507	-0.741681459844931	0.255025492133996	-2.90826400780058	0.00363441370182524	0.0212565709218169
PAS_chr3_0193	9.73387356969637	1.7551527578756299	0.603656462942728	2.9075357684726	0.00364288681228495	0.0212768608871368
PAS_chr1-4_0486	16.6692333559215	1.33014278753099	0.458708526351384	2.8997559694629707	0.0037345328283360704	0.0217822134239849
PAS_chr1-3_0152	125.298913655849	-0.863576726011688	0.29794895141163596	-2.89840498488145	0.0037506593355534795	0.0218463061572238
PAS_chr2-2_0256	49.066187632451104	-0.85887205630591	0.29669758168468296	-2.89477268884072	0.00379433187473185	0.0220704502480983
PAS_chr2-1_0185	407.500783873112	0.713617084832068	0.24664385708430103	2.89330978386443	0.00381205112109224	0.022143225911044
PAS_chr4_0829	22.865978344284	-1.14144497804764	0.39461288031615704	-2.89256898338729	0.00382105261906229	0.0221652329280393
PAS_chr3_0991	24.4533732984479	-1.1350191174801498	0.392665001526459	-2.8905533038794906	0.00384564308027305	0.0222774855276853
PAS_chr2-1_0356	10.824815208181601	-1.6501489776148301	0.571397970987969	-2.8879153609202795	0.0038780420937580703	0.0224346054185841
PAS_chr2-1_0071	14.8649529512541	1.47036685764534	0.509883023917675	2.8837336970896	0.0039299093075817	0.0226729638749489
PAS_chr3_0298	99.039487876961	-0.811883677137018	0.281504031506777	-2.8840925396035497	0.00392543382197208	0.0226729638749489
PAS_chr1-4_0663	23.403356152775302	-1.15986389559717	0.402495804742485	-2.88167946580027	0.00395561900632703	0.0227903685838788
PAS_chr4_0181	86.7841032589565	2.2485374147068398	0.780631227738899	2.8804092570313102	0.0039715926067003795	0.0228514367573613
PAS_chr3_0971	68.0639858027652	0.8227736018244809	0.285788163505913	2.87896318633734	0.00398984905238615	0.0228576972586548
PAS_chr1-1_0099	230.94811259721502	-0.697606980169324	0.242321387516526	-2.87885022167822	0.0039912784194944	0.0228576972586548
PAS_chr2-1_0122	76.9955972632964	-0.7716940699109208	0.26797028163738695	-2.87977482128098	0.00397959291208806	0.0228576972586548
PAS_chr4_0921	31.383570672948103	-1.04822565316594	0.36414163323792703	-2.87862072744932	0.00399418369312806	0.0228576972586548
PAS_chr3_0018	10.9901157625618	-1.65620393648298	0.576029585372089	-2.87520637575091	0.00403763492943204	0.0230753006988509
PAS_chr3_0234	59.378809621097496	0.81785770054572	0.28457326009337397	2.87397944654872	0.0040533534024124705	0.0231340384792722
PAS_chr4_0300	99.07190716565479	-0.738832882394012	0.25713813753069603	-2.87329172362001	0.00406218825207394	0.0231533839783088
PAS_chr4_0588	28.9560616398162	1.0809549300374202	0.37633645403623	2.8723099196055	0.00407483131107329	0.0231943543971668
PAS_chr2-2_0197	10.9330809457302	1.6090574669985402	0.560514326834339	2.8706803554623597	0.00409589467338283	0.0232830804160746
PAS_chr1-4_0394	9.8076955308579	-1.73132368405015	0.603734881078876	-2.86768867976663	0.00413482176259731	0.0234729801529556
PAS_chr1-4_0075	14.1665285140439	-1.41609513566856	0.494185318527331	-2.86551437806472	0.0041633236623103	0.0236032696161912
PAS_chr4_0736	127.55986656888399	-0.6991510160254699	0.24425452884664398	-2.8623871144859505	0.00420463009689061	0.0237740520903974
PAS_chr1-4_0460	12.2705731210171	-1.5097041845680201	0.5274054626558521	-2.86251146691886	0.0042029805173754604	0.0237740520903974
PAS_chr2-2_0145	19.135393747776398	1.32450348566236	0.46281889118734204	2.86181811261939	0.0042121856044370605	0.023785143678707002
PAS_chr4_0190	10.084578031380099	1.7809324389594299	0.622714784978797	2.85994885928406	0.004237093301568479	0.0238624115473764
PAS_chr4_0763	19.0348995138836	1.3629223344106103	0.476528168533915	2.86010864500156	0.0042349589559978204	0.0238624115473764
PAS_chr1-4_0128	8.59396231392276	1.84738705385743	0.646422133788181	2.85786478725801	0.00426502088341644	0.0239879216882099
PAS_chr2-1_0626	64.5220076645002	0.783802565144463	0.274432649057258	2.85608351570782	0.00428902299203094	0.0240910512049083
PAS_chr1-3_0175	7.673445839586071	-1.91318888582699	0.6701315127836379	-2.8549454089688395	0.0043044227072451795	0.0241456534976339
PAS_chr2-2_0023	65.04921862466409	0.8255447808642149	0.289315565781668	2.8534405974105495	0.00432486126965803	0.0241646650704152
PAS_chr2-1_0428	165.35813153801598	0.7094300050317779	0.24859157358715098	2.85379747509047	0.0043200061634718605	0.0241646650704152
PAS_chr3_0571	51.043270988561105	-0.8520776614761929	0.298567687688314	-2.853884384052	0.0043188245678162	0.0241646650704152
PAS_chr1-1_0389	104.410874291583	0.739489098514872	0.259241715630803	2.85250811859311	0.004337570442422689	0.0242038707627051
PAS_chr1-3_0170	9.27088164520916	1.75838808779224	0.6167752543591	2.8509381259457403	0.00435904509332971	0.0242587973422368
PAS_chr4_0518	136.91462369409902	1.03684245095412	0.36363138853426896	2.85135575103524	0.00435332335088784	0.0242587973422368
PAS_chr4_0814	147.208165280391	-0.6484952871107801	0.227499238115187	-2.8505382808466204	0.0043645296253083605	0.0242587973422368
PAS_chr4_0374	34.4975274869304	-1.01189873073895	0.35551055748387395	-2.84632540282535	0.004422697500969039	0.0245500127599483
PAS_chr1-4_0551	60.85997796104879	0.824545300279852	0.28979243364968105	2.845296165588	0.00443701471671593	0.0245973749354317
PAS_chr1-1_0248	18.166306043644102	1.36360069598779	0.479364992075706	2.8445979963685604	0.004446750502497729	0.0246192488758077
PAS_chr2-1_0115	19.0635753099115	-1.25260290242412	0.440615390392587	-2.8428487287020405	0.00447122864979906	0.0247225802587069
PAS_chr4_0063	30.3851242201088	1.14625672337857	0.40343007326845604	2.8412773348600093	0.004493321776235321	0.0247868618149101
PAS_chr1-3_0105	28.0088736017381	-1.05513001314519	0.37136867933365203	-2.84119278728194	0.00449451327829155	0.0247868618149101
PAS_chr1-4_0041	86.21143951938991	-0.76238756258294	0.26844683174981	-2.83999463734956	0.0045114292233896704	0.0248479236500685
PAS_chr3_0794	14.4737480695416	4.53133400034487	1.59830822954595	2.83508144210214	0.004581400473771271	0.0252006659954404
PAS_chr1-4_0331	7.24478040511533	1.96865215371511	0.695310190913357	2.8313293540672704	0.0046354961428572	0.0254652837201923
PAS_chr4_0765	8.84875290418935	1.7695901464191397	0.62583526171826	2.82756542282493	0.00469034304762182	0.0257333401786941
PAS_chr3_0299	28.8015284844195	-1.12685179488325	0.39868600418018496	-2.82641422841112	0.0047072348527291	0.025792735301294
PAS_chr1-3_0195	109.228003089761	-0.6820890007880601	0.24148065984939002	-2.8246113010187797	0.00473380040511231	0.0259032157204741
PAS_chr2-2_0286	9.782482890978109	-1.7260119970508998	0.611146407382521	-2.82422014790733	0.004739581803981379	0.0259032157204741
PAS_chr4_0904	13.3219747994783	1.4202581651455302	0.50307880969795	2.8231325545161803	0.00475569047273565	0.0259578894609397
PAS_chr3_0134	29.769743258875	1.0660980619340201	0.37768502248775604	2.8227173397340297	0.004761853400817529	0.025958205974712996
PAS_chr2-2_0211	61.92683799977329	0.824084394584053	0.29206209637686603	2.82160679118281	0.00477837252920939	0.0260149039618417
PAS_chr4_0402	11.922313539036901	1.53107778269027	0.542963094130671	2.81985608090298	0.004804519242017529	0.026123805392657996
PAS_chr3_0410	291.38887472782903	0.8055609307175559	0.28580477902937895	2.81857054123909	0.0048238010326537295	0.026161737233218997
PAS_chr4_0047	112.03191994806299	-0.854953051012486	0.303291361820959	-2.8189165885877996	0.004818603798184279	0.026161737233218997
PAS_chr2-1_0739	253.79245869608798	0.5889395368721441	0.20914400345420003	2.8159522967203503	0.00486328872426285	0.0263422976504021
PAS_chr1-4_0506	17.8992128218862	1.28395873887	0.456448899434132	2.81292986019191	0.00490923581679745	0.0265573418486295
PAS_chr4_0947	368.65074755003405	0.6119619592448821	0.217978630069252	2.80744015617706	0.00499369573132438	0.0269799164543726
PAS_chr2-2_0049	14.720556747088802	1.35124973315514	0.481392325992855	2.8069615159906	0.00500112159935709	0.0269857475132822
PAS_chr4_0532	34.384994381345	-1.1081933540852	0.39602547778072206	-2.7982880300918502	0.00513742773832714	0.0276861124757503
PAS_chr4_0011	28.4047263969828	-1.0451281746185	0.37381447023283204	-2.79584729282293	0.0051763852661193795	0.0278607470272653
PAS_chr3_1075	7.674028179008981	1.95624516803112	0.7003917545115601	2.7930728130792497	0.00522099383046808	0.0280653170254744
PAS_chr1-4_0196	26.697284747559298	1.0577027383712299	0.379320773234955	2.78841237549644	0.0052967073926553	0.0284363634262252
PAS_chr4_0795	55.1459505197871	0.928224530718621	0.33300310088691	2.7874350966895403	0.00531270951755219	0.028486306265614
PAS_chr2-1_0850	147.806725917607	-0.722301398891376	0.259177070014708	-2.78690317338022	0.00532143765640284	0.0284971699181674
PAS_chr2-2_0296	41.2856253656569	-0.899773445658167	0.32304672315146504	-2.7852734021892402	0.00534826067260355	0.028604785383535
PAS_chr3_0097	70.1762582714893	-0.761276085740433	0.273606509086085	-2.78237563968521	0.00539625417788233	0.0288252170406478
PAS_chr1-4_0253	31.8323085380911	1.01928323779395	0.3667130923711239	2.77951144641002	0.00544407348460958	0.0290441661939271
PAS_chr1-3_0014	16.0940012762881	1.3479564169400902	0.48512044445207103	2.7786015459780598	0.00545934465179564	0.0290891396734775
PAS_chr1-4_0181	111.683956172196	-0.704094614904308	0.25372709294462303	-2.7750076144134104	0.0055200415408870294	0.0293757404653963
PAS_chr3_1251	12.0614630130918	-1.4492904417375099	0.522398387083605	-2.7743011417559504	0.00553204433934851	0.0294028156636373
PAS_chr3_1076	31.8956301102167	-0.997824984477693	0.35991982695296204	-2.7723534791766298	0.00556525672189941	0.0295424114625671
PAS_chr1-4_0209	9.02850539968338	-1.70298872833565	0.6144876197732181	-2.77139632034271	0.005581644454140829	0.0295924591259437
PAS_chr4_0524	310.75737997117903	-0.583616030619846	0.210704867228119	-2.76982700161356	0.00560860735066616	0.0296983791469894
PAS_chr2-1_0685	13.9512712322458	1.44997970717122	0.524057942316464	2.7668308980528997	0.00566041078582319	0.0298367681907086
PAS_chr2-2_0156	19.1325989481475	1.2213759744037198	0.44142762106233596	2.7668770963275295	0.005659608739907529	0.0298367681907086
PAS_chr2-2_0164	48.2645624408139	-0.8423374210797491	0.304430875258675	-2.76692507080307	0.00565877596595995	0.0298367681907086
PAS_chr1-4_0141	22.6246311944646	-1.13057690908528	0.408638413270609	-2.76669268568392	0.00566281089602583	0.0298367681907086
PAS_chr2-2_0159	110.019599592647	-0.6901487805067371	0.24948726573368898	-2.76626856475883	0.00567018164840426	0.0298386291695729
PAS_c121_0004	72.8280414750929	0.782119542171093	0.28300975060112604	2.76357807640845	0.00571714127228695	0.0300485595670755
PAS_chr3_0471	206.273063944889	0.7058367936601401	0.25577954568328	2.7595513619925898	0.00578807877996197	0.0303838407066646
PAS_chr1-4_0696	10.0303471202196	1.67665203357076	0.608605400036932	2.75490824345137	0.0058708597334321206	0.0307803891326182
PAS_chr3_0263	14.9017089491503	1.34261356221326	0.487910282350191	2.75176320479678	0.00592753648007869	0.0310392673809046
PAS_chr3_0782	13.1836103113154	1.48737644520504	0.54129139603068	2.74782946138079	0.0059991203462526	0.0313754732008193
PAS_chr1-1_0378	148.188883066167	1.88396476599908	0.6857998461441711	2.74710584522795	0.00601237277203262	0.0314061535954333
PAS_chr3_0848	226.267522737025	0.662521574664601	0.24124755703805104	2.74623122736991	0.00602842587061574	0.031425502987555
PAS_chr2-1_0159	69.2620076895003	-0.8225615378222099	0.299582044716034	-2.74569705471466	0.00603824928053444	0.031425502987555
PAS_chr1-1_0395	50.8496214848969	-1.0082081601689799	0.367180721581918	-2.74580908231058	0.00603618790410922	0.031425502987555
PAS_chr1-3_0093	33.308055118944004	0.977572727667415	0.35631960597514295	2.74352775226074	0.00607829101415293	0.031556646388496
PAS_chr1-1_0085	143.698725858001	-0.627070074184109	0.228538009898966	-2.74383274126405	0.0060726470101362395	0.031556646388496
PAS_chr1-4_0504	39.796971343422996	-0.9991282572819928	0.36424666678522705	-2.7429990399091695	0.00608808634882372	0.0315689550673152
PAS_chr1-4_0122	20.386076465932	-1.17705427858247	0.4293537144744571	-2.74145591129501	0.0061167569065344206	0.0316789894842684
PAS_chr4_0246	323.257949640489	-0.567423969719189	0.20703710245102697	-2.74068735990646	0.00613108152146496	0.0317145482107896
PAS_chr1-4_0479	12.9975162016254	1.45557769188871	0.531787515824907	2.73714152471373	0.00619756243559095	0.031980625577831004	KpGAP1.1
PAS_chr4_0267	97.3497229460259	-0.6695881759740899	0.24462670211783	-2.73718351339899	0.00619677140647012	0.031980625577831004
PAS_chr3_0762	201.249249634654	-0.590392289224006	0.215967609356329	-2.73370757301808	0.00626256359300084	0.0322768732090176
PAS_chr3_0047	56.44071432398971	-0.8203380593834371	0.30020281735182797	-2.73261279364353	0.00628341527912245	0.0323451353109306
PAS_chr3_1152	10.786817434544101	1.5597379193038503	0.5712617347741931	2.7303385197336603	0.0063269320555254605	0.0325297643290136
PAS_chr1-1_0141	81.0758516902319	0.771521081771165	0.282760134109947	2.7285355631892996	0.0063616230233682	0.0326686245113063
PAS_chr3_0420	63.7038232493804	0.8081771873252049	0.296468503003659	2.7260136545271703	0.00641043463641408	0.0328795754813422
PAS_chr2-2_0265	44.3037086046496	-0.8549289336318149	0.313674447775755	-2.72552941335853	0.0064198456112831	0.0328881729387659
PAS_chr3_0692	24.64045571195	1.0983139212700899	0.403202048615935	2.72397902004776	0.00645006036826031	0.0329629340869349
PAS_chr1-1_0066	50.648113611125005	-0.8231871566469179	0.30217318484810496	-2.72422305460596	0.00644529604606845	0.0329629340869349
PAS_chr4_0495	74.0503705490497	-0.8336540743571991	0.306131222760338	-2.72319192678312	0.00646544850152957	0.0329629340869349
PAS_chr1-1_0129	36.2019529741139	-0.938038491454278	0.344460628281548	-2.72320960492345	0.00646510252131595	0.0329629340869349
PAS_chr3_0054	216.93137096882	-0.588835615750806	0.21645908958548798	-2.7203090287333596	0.006522093254951	0.0331735032888764
PAS_chr4_0180	153.22375511188102	-0.625713235761687	0.230016615142807	-2.72029581590534	0.00652235389216855	0.0331735032888764
PAS_chr2-2_0327	65.6634473160297	0.7472423999862791	0.274794474636196	2.7192773834902	0.006542471777282529	0.0331964081109848
PAS_chr4_0269	31.4682788392881	-0.9668843855427359	0.355547207711173	-2.7194261818761896	0.00653952897033547	0.0331964081109848
PAS_chr2-2_0057	29.1734825438701	-0.965426582751341	0.35515355798033604	-2.71833566370971	0.006561123941525321	0.0332513694867291
PAS_chr1-1_0455	61.5752848856357	-0.7922164430920451	0.29162351422717303	-2.7165725822606803	0.006596173022735571	0.0333891996341329
PAS_chr3_0357	10.8512000944155	1.51652288220958	0.558760651034514	2.7140831756886	0.006645947740732529	0.0336011531433944
PAS_chr2-1_0779	293.187186499336	-0.621912082431923	0.22960207901294802	-2.70865179054782	0.00675572013848797	0.0341155843573051
PAS_FragB_0006	84.63053988430659	0.736883934467452	0.27210558391768397	2.70808089954659	0.00676735240583541	0.0341337869864913
PAS_chr4_0879	225.570846601309	-0.6202741623732929	0.229128697325848	-2.7070994144883995	0.00678739287049263	0.03415383962761501
PAS_chr4_0257	20.525415533895	-1.14694530205117	0.42366759532521203	-2.70718203305297	0.0067857038688542105	0.03415383962761501
PAS_chr2-2_0161	22.535535468966998	1.0851473066541	0.40092529996023496	2.7066072077809196	0.006797463065307771	0.0341640815055421
PAS_chr2-2_0130	10.4633156203962	1.5779475557727098	0.583639602011064	2.70363345861989	0.0068585899478860795	0.0344306073889157
PAS_chr3_1215	11.776885787211	-1.4335961114894098	0.531021541635742	-2.69969483172643	0.00694031050436406	0.0347997644629198
PAS_chr3_1069	123.49946893295	-0.646800527551298	0.239741299981116	-2.69791032084269	0.00697762349163171	0.0349170976194761
PAS_chr3_0223	111.16844332276001	-0.7106122376760999	0.263405268373805	-2.69779052660273	0.00698013475459893	0.0349170976194761
PAS_chr2-1_0198	8.36219255247901	-1.8394364469366002	0.6823769366231851	-2.69563103354467	0.00702554392737727	0.0351029527370249
PAS_FragB_0034	49.274881243691596	0.8874969849876179	0.329634872845268	2.6923637578971	0.0070947516342891905	0.0354071407852085
PAS_chr4_0739	7.85616096242463	-1.7730427781346598	0.658857602884345	-2.6910864659869396	0.007121973334395321	0.0355013254605497
PAS_chr1-1_0372	16.1237358822911	-1.21843108222234	0.452959217789313	-2.6899355049422504	0.00714658294086638	0.0355822841505431
PAS_chr2-1_0124	85.4941320960681	0.7247315186716801	0.26970330780658397	2.68714360445077	0.007206596230058709	0.0358347839408005
PAS_chr3_0500	12.4600424372748	-1.43388886224414	0.533680323362964	-2.68679357186818	0.007214152176228879	0.0358347839408005
PAS_chr1-4_0319	25.999198797002396	1.02384047744156	0.38167527286180103	2.6824909818359703	0.0073076122018500295	0.0362566710411509
PAS_chr1-4_0236	39.197289473881895	0.889978112399175	0.332284767460491	2.67835964675989	0.00739837314119183	0.036664198830242
PAS_chr2-1_0318	27.9337821767078	-1.0120015001904599	0.37816728869286403	-2.67606831804106	0.00744914589140834	0.0368728385684147
PAS_chr1-1_0297	16.367613901577002	-1.2566975982996398	0.4699194790614051	-2.67428283843373	0.00748892610424045	0.0370266439479423
PAS_chr4_0404	14.1163527055201	1.3409532967528	0.501671775001241	2.6729693867060496	0.0075183111134049	0.0371287559282203
PAS_chr4_0105	127.78263449720501	0.6179899591413079	0.23131794231441102	2.67160408292638	0.007548965726499691	0.0372368935836156
PAS_chr4_0698	21.8100200706945	1.11261515992428	0.416933488624449	2.6685675060428102	0.007617546900261841	0.0375316447507686
PAS_chr1-3_0099	22.640249311227304	1.06525044820168	0.400418191560171	2.66034478616241	0.00780606968473092	0.0384159818280971
PAS_chr1-4_0241	444.90604855685797	0.731060949331835	0.274945120004581	2.65893407862505	0.007838829900747621	0.0385326066335016
PAS_chr2-1_0127	12.3676568686917	1.4746976715675901	0.555643976697724	2.65403339802572	0.00795359542813792	0.0390516024947372
PAS_chr1-4_0326	52.616165515007296	0.808528504685783	0.30561511663212	2.64557759313666	0.00815515811977576	0.0399950776531563
PAS_chr2-1_0291	75.0134111218894	-0.7408788934771741	0.280108188334853	-2.64497406477634	0.00816971785220156	0.0400203229349782
PAS_chr2-1_0168	162.079945645891	0.6717827582291861	0.254128602787464	2.6434755901563	0.00820596822584192	0.0400425627297095
PAS_chr1-4_0674	78.7653330984718	-0.6902278313866751	0.261130463782489	-2.64322982998111	0.00821192725783318	0.0400425627297095
PAS_chr3_0180	34.2505377738627	-0.934666615621587	0.353603925998902	-2.6432585921698397	0.00821122965106115	0.0400425627297095
PAS_chr2-1_0292	26.546208290390503	-1.01330378931738	0.38322203828423795	-2.64416888406039	0.00818917853983179	0.0400425627297095
PAS_chr3_1012	8.84905169603718	1.6217416653233	0.61365907669217	2.64274045136761	0.0082238049250305	0.0400545458662425
PAS_chr3_0882	16.047609532655002	-1.22058883030282	0.46214203693301903	-2.64115517039566	0.00826238678032214	0.0401964171509493
PAS_chr2-1_0120	26.2364979362353	0.9977613021480459	0.37809959080225297	2.6388849033954	0.00831792157506346	0.0404203457567655	KpIDH2
PAS_chr2-1_0722	780.9869585072839	0.5903411759090079	0.224351179993292	2.6313263693405	0.00850523147820111	0.0412699755483334
PAS_chr1-1_0425	32.3302845460807	-0.922903959636565	0.35077413765314	-2.63104904429747	0.0085121751072174	0.0412699755483334
PAS_chr4_0322	57.693675807003096	-0.7479460772885	0.284431556614134	-2.6296170727047	0.00854810934945229	0.0413724139776904
PAS_chr3_0107	15.2327261601438	-1.23243348007966	0.468707114969386	-2.6294319858151805	0.00855276384910392	0.0413724139776904
PAS_chr4_0413	291.92206199345503	-0.5713433794703571	0.217386878181812	-2.6282330573444797	0.00858296899439925	0.041471345641120004
PAS_chr1-4_0263	14.0011501944067	1.30572738924069	0.497031943116872	2.6270492416493596	0.008612886929218109	0.0415292475147197
PAS_chr3_0916	31.487030010503997	0.995563038668173	0.379066955366563	2.62635142571435	0.00863056609390956	0.0415292475147197
PAS_FragB_0009	47.9833691857274	0.832298405869304	0.316854117511578	2.62675584715698	0.00862031612990246	0.0415292475147197
PAS_chr4_0783	174.54302303291598	0.72038783711591	0.27432877077378304	2.62600176818478	0.008639436859516009	0.0415292475147197
PAS_chr3_0957	65.8431537340074	0.7199963804254308	0.274253997559659	2.6252903761915403	0.00865750994294298	0.0415292475147197
PAS_chr1-3_0068	179.28786547256001	-0.592549289655268	0.22572773913620497	-2.62506190830947	0.008663321388889091	0.0415292475147197
PAS_chr3_0194	77.403984034796	-0.6920654602572951	0.26362597427458	-2.62517933660237	0.00866033397711948	0.0415292475147197
PAS_chr4_0414	178.535273139484	-0.5941028479048089	0.226440294170056	-2.6236622332712596	0.00869900053450625	0.0416435227390395
PAS_chr2-1_0214	34.8585028196398	-0.9485741361326991	0.361587621048468	-2.6233589893984504	0.00870674781632316	0.0416435227390395
PAS_chr4_0720	216.64687397171002	-0.6321663689157099	0.241184795041172	-2.62108715770326	0.0087649850373316	0.0418749622232966
PAS_chr3_0398	107.125063296097	-0.650716648365207	0.248467184505045	-2.61892390200926	0.00882076222341515	0.0420941425072516
PAS_chr2-1_0357	22.0134263859083	1.04555868017438	0.399513417293224	2.61708026543447	0.00886854844376159	0.0422747398911147
PAS_chr3_0883	29.2644505743695	-0.9544645562893092	0.364811816241019	-2.6163202884270804	0.00888831392012495	0.0423215126409533
PAS_chr4_0567	50.8442665404667	-0.8280444644733241	0.316867646062926	-2.6132187200610804	0.00896938808843403	0.0426597742192634
PAS_chr4_0247	9.23127262596188	1.6504154539041498	0.633032859891733	2.6071560553529904	0.00912977404736702	0.0433740773736364
PAS_chr1-1_0486	54.0196163747636	0.899919722765948	0.345725245830725	2.6029910561017298	0.00924143645359238	0.0438555667418246
PAS_chr3_1068	182.968177521153	0.605221880145252	0.23259403409194299	2.60205246668542	0.0092667674101536	0.043926750309892
PAS_chr3_0764	24.371490297502103	-1.00225523581858	0.38529352673160205	-2.60127712064251	0.009287739413603809	0.0439771358425873
PAS_chr3_0826	312.880995080768	0.636184100291349	0.244815954746386	2.59862189517181	0.00935988069735696	0.0442694246108585	GPM1
PAS_chr2-1_0432	17.973768546003498	-1.1634633333303401	0.44797379305682705	-2.59716829725963	0.00939958568324002	0.0444078203612628
PAS_chr3_0898	144.914024831105	-0.6042452240009151	0.232717425136423	-2.59647606382158	0.009418546778846279	0.044448014321480996
PAS_chr4_0013	47.3577939311876	-0.832226246817376	0.32065740409539895	-2.59537511433786	0.00944877337967007	0.0445412244017263
PAS_chr2-1_0674	27.0861003212798	-0.9716113508487859	0.37451686146011404	-2.5943060268656604	0.00947820797989699	0.044630498704897006
PAS_chr2-2_0430	121.41434727522699	-0.735258613326798	0.28348731272812605	-2.59362087936519	0.00949711474321548	0.0446700573983985
PAS_chr4_0810	55.3138793046134	-0.8703636796987858	0.3356546896322489	-2.5930329787806	0.00951336476597018	0.0446970463921605
PAS_chr2-1_0202	61.03694232894689	-0.741653493077221	0.286576163067735	-2.5879803998280297	0.009654047373652741	0.0453079574313151
PAS_chr2-1_0718	9.7910969577595	-1.4923231095300902	0.578787486258704	-2.57836104781135	0.00992702155250697	0.0465377019198011
PAS_chr4_0682	19.2606181889251	1.13509302734791	0.440582795326683	2.57634442240593	0.009985112906772009	0.0467584802638707
PAS_chr4_0668	94.9571331623172	-0.658485280405713	0.25565724234383497	-2.57565666581083	0.010004993704865	0.0468000365600507
PAS_chr3_0255	12.1090186288957	1.3398568631848102	0.520615071578921	2.5736036782824905	0.0100645487323352	0.0468723561992216
PAS_chr4_0903	47.749457739727895	0.895641309222926	0.348005205242261	2.57364342754423	0.0100633926571353	0.0468723561992216
PAS_chr4_0156	68.7124513872354	0.696431234771509	0.27054724776990197	2.57415752890533	0.0100484510862568	0.0468723561992216
PAS_chr4_0469	241.27468986112004	0.547916260388016	0.212897874078444	2.5736107641269	0.0100643426376067	0.0468723561992216
PAS_chr1-4_0589	320.447029904896	-0.539813768872987	0.20979971023879104	-2.57299577896738	0.0100822437348401	0.0469033920793658
PAS_chr4_0094	139.130624984998	-0.6205995836617789	0.241665376768685	-2.56801198400795	0.010228361991089	0.0475311422799022
PAS_chr3_0743	35.1870853770396	-0.8897453981017329	0.346546732520418	-2.5674615127104397	0.0102446161292007	0.0475547028180801
PAS_chr1-4_0587	14.121261700276401	1.26413596726693	0.492477996139986	2.5668882207431696	0.0102615685467877	0.0475814497938292
PAS_chr1-4_0017	26.7600347234617	0.9766483131864971	0.38056012448026894	2.5663443181818	0.0102776749884399	0.0476042200989612
PAS_chr3_0187	11.9049258672144	-1.3306815422514198	0.519327248034964	-2.56231797443032	0.0103976075125017	0.0481073200687239
PAS_chr1-3_0159	55.527324910931995	-0.760676930759268	0.29692354729434	-2.5618612524698503	0.010411290207645	0.0481182673509852
PAS_chr3_1000	12.733185437792	-1.4072757495029098	0.549975937569816	-2.5587951278764103	0.0105035621671924	0.0484920155644975
PAS_chr3_0983	51.338599250887206	0.7472544181952471	0.29236042366167	2.5559356113808196	0.0105902713289396	0.048826581813247
PAS_chr1-3_0017	12.449003555738999	-1.3095340681566598	0.512407636156275	-2.55564901019015	0.0105989969458201	0.048826581813247
PAS_chr1-4_0555	82.05474183657141	-0.66546320134581	0.260479323537745	-2.55476401085394	0.0106259812553092	0.0488979137419639
PAS_chr3_0307	29.975015159126002	-0.911309089039198	0.357268661879984	-2.5507669333319	0.0107486178289155	0.0494087816308635
PAS_chr3_0881	88.3343403892013	-0.656645218414566	0.257519411044253	-2.54988630081065	0.0107758055739552	0.0494268881342586
PAS_chr2-2_0397	63.9506383679828	-0.7290180494068951	0.28587135603013697	-2.5501612317186497	0.0107673110825546	0.0494268881342586
PAS_chr3_0496	9.37836974687724	-1.5544372749721	0.609724286312586	-2.5494101348214797	0.0107905316851851	0.0494410999196194
PAS_chr1-4_0550	19.9214436105807	-1.05236020634829	0.41292713683938703	-2.5485372901457404	0.0108175721096384	0.0495116432832964
PAS_chr2-1_0723	366.91270017416	0.7998662474049771	0.314587613748845	2.5425865877973197	0.0110035333884094	0.0503086279220612
PAS_chr3_0202	13.4601242529223	-1.30058836015646	0.511682542807385	-2.5417876346155603	0.0110287159936126	0.0503696030127184
PAS_chr3_0591	11.4457622376844	1.37990522163867	0.543274476423731	2.5399780065544704	0.0110859439913683	0.0505224371396549
PAS_chr2-1_0046	38.3569037353512	0.9226715518169409	0.363250492882007	2.5400421194105496	0.0110839119761989	0.0505224371396549
PAS_chr4_0894	26.9922349207525	-0.9515049035519799	0.3747509345762461	-2.5390327701995097	0.0111159410715219	0.0506049051778491
PAS_chr3_0394	46.730615127549804	0.8654130635989559	0.34097714594484796	2.5380383227764303	0.0111475776734922	0.0506755347401878
PAS_chr3_0754	79.217168036872	-0.666811425393607	0.26275215454893497	-2.5377962229779505	0.0111552917490159	0.0506755347401878
PAS_chr3_0615	147.23901630047501	-0.598400924082983	0.23591903857767002	-2.5364672884845496	0.0111977203650831	0.0508003638649715
PAS_chr4_0513	69.42164654679961	-0.708173488213393	0.279227555651068	-2.53618768592577	0.0112066654057722	0.0508003638649715
PAS_chr2-2_0206	231.070579368118	-0.652362127812186	0.257761596885345	-2.5308740157377403	0.0113778707699329	0.0515215191839773
PAS_chr2-1_0736	138.27214914917602	-0.60484742644299	0.23912844781179898	-2.5293829821495097	0.0114263269012142	0.0516858957276202
PAS_chr2-2_0462	183.76298093994203	-0.573541952374175	0.22696357965393202	-2.5270219708761	0.0115034306059513	0.0519793697518648
PAS_chr3_0306	70.9824944798923	0.786750273409726	0.311680507110745	2.52422033287498	0.011595522675316002	0.0522843715964406
PAS_chr1-4_0622	14.498964517332402	-1.22725399211846	0.48618300064932896	-2.52426347790724	0.0115940995187573	0.0522843715964406
PAS_chr1-1_0120	249.332684599706	0.564010810445303	0.22366574686527302	2.5216682408908997	0.011679980716226002	0.0526094046667299
PAS_chr2-2_0468	347.970571747061	0.5732322648928101	0.22750009978549696	2.5197011580799	0.0117454506329893	0.0528483133243076
PAS_chr4_0889	215.54213363026	-0.5778545000860129	0.22959412681334695	-2.51685227364632	0.0118408464198668	0.0532212251345389
PAS_chr2-2_0060	46.1312773758107	0.784799373352615	0.31201491201859993	2.51526239010599	0.0118943823493484	0.05340539994659901
PAS_chr3_0864	19.4816207166824	-1.08312220180797	0.43079256613068895	-2.5142546249959703	0.0119284277209096	0.0535017665288053
PAS_chr4_0484	18.592365275162102	-1.06811040780978	0.424923109540021	-2.5136557269525897	0.011948701224379998	0.05353622508542
PAS_chr3_0332	44.9441779981625	0.7886211294437181	0.313860996069226	2.5126445761670197	0.011982999373271998	0.0536333824580552
PAS_chr1-3_0082	23.8702593504219	1.00409843540783	0.40011962837295706	2.50949557133922	0.0120903731659236	0.0540402987759215
PAS_chr1-1_0405	39.9154779231591	0.819437801143009	0.32656891594317605	2.50923392012482	0.0120993331219843	0.0540402987759215
PAS_chr4_0141	23.6931281901357	0.9651879622542741	0.38511251475903496	2.50624927849513	0.0122019560735815	0.0544414661331255
PAS_chr2-2_0370	161.336391253134	-0.559964075072593	0.22348513955636398	-2.50559869969058	0.0122244274795712	0.0544845551814851
PAS_chr1-1_0142	17.3029306425202	-1.1074549335951398	0.442074820350264	-2.50513008797399	0.0122406363370674	0.0544996708955085
PAS_chr1-1_0005	82.25045548283641	-0.7174323716400149	0.286428291095365	-2.5047538736358597	0.0122536630298598	0.0545006016767406
PAS_FragB_0008	19.7779509295709	1.1028706684071299	0.440420067652319	2.5041335520564196	0.0122751689358915	0.0545392040913384
PAS_chr3_0135	99.5824955996525	0.625158829487791	0.249928220890835	2.50135349765424	0.0123719618260153	0.0549118806724603
PAS_chr2-1_0531	32.075775103427	-0.8783881927559909	0.35159515359659904	-2.49829437001798	0.0124792518757445	0.0553303221852613
PAS_chr2-1_0807	35.168565401325395	0.829316578355937	0.332732032242728	2.49244586632089	0.0126866667918298	0.0561913616654795
PAS_chr1-4_0273	35.318055795319	0.8332878708650919	0.334399647408039	2.49189219343973	0.0127064598152342	0.0562204652803077
PAS_chr2-2_0215	31.2830432883513	1.0902348000248	0.43770429380856996	2.49080215900649	0.0127455068950853	0.0563041102853794
PAS_chr1-1_0370	118.94940274810699	0.5853214676957739	0.23500983475493498	2.4906254170432405	0.0127518481196661	0.0563041102853794
PAS_chr2-2_0059	62.6985238455339	-0.70718237801451	0.284014173342919	-2.48995453181365	0.0127759438520436	0.0563519847083916
PAS_chr1-4_0239	186.43954131983003	-0.5501442752156539	0.22109330470646998	-2.48829007258289	0.0128358991885102	0.0565577651290624
PAS_chr3_0732	10.8695367386848	-1.3872770525342801	0.557774175459193	-2.48716615714987	0.0128765243300135	0.0566780346285896
PAS_chr2-2_0472	9.31588640845509	1.59067239238022	0.639828967281349	2.48608999236004	0.0129155300454791	0.0567909345950127
PAS_chr4_0150	32.290382099790804	0.8750584043151001	0.352360013933281	2.48342141478287	0.0130127042796892	0.0571591101211139
PAS_chr2-1_0783	164.327117800673	-0.58863385985786	0.237232635318652	-2.48125161644478	0.0130921919470473	0.0573896908854073
PAS_chr1-4_0139	42.840871913225	-0.8137532304249779	0.32791525756812	-2.4815961186433397	0.0130795429624879	0.0573896908854073
PAS_FragB_0055	12.130857030653901	-1.30473777943579	0.525957223955433	-2.4806918129645297	0.0131127691576936	0.0574206946019703
PAS_chr2-2_0347	16.0634564050592	1.13425871799307	0.457926754558334	2.4769435432682996	0.0132512861098553	0.0578808485778045
PAS_chr1-3_0165	128.701807631954	-0.627585290759068	0.253391243533623	-2.47674419213225	0.0132586892085563	0.0578808485778045
PAS_chr1-4_0002	26.9685701045217	-0.9866619840013531	0.39835585186480393	-2.47683567188116	0.0132552915651013	0.0578808485778045
PAS_chr4_0892	50.1049534900475	-0.789854151581018	0.31906118754083	-2.4755569853821298	0.0133028530610566	0.0580140832980641
PAS_chr1-1_0096	27.914338558671602	0.952670683482178	0.38490982903716103	2.4750489896952	0.0133217900902078	0.0580371428929956
PAS_chr1-4_0152	66.0090423687071	-0.668083878449263	0.270106990377267	-2.47340462205783	0.0133832522228183	0.0582452287117947
PAS_chr2-2_0152	78.3389212380292	-0.689428439659649	0.278819335331295	-2.47267083841394	0.0134107599011187	0.0583052669729617
PAS_chr4_0042	37.861958093537105	1.8846482966870202	0.7632235259441509	2.46932678648185	0.0135367536085706	0.058732935044532995
PAS_chr3_0837	200.92902500676	-0.561148685123055	0.22724423906736702	-2.46936374460388	0.0135353554430119	0.058732935044532995
PAS_chr1-1_0072	978.9058031480141	0.5237803369191939	0.212256535196203	2.46767590187519	0.0135993386522774	0.0589443302237345	FBA1
PAS_chr1-1_0464	21.262647466134	1.0086844925251401	0.409227356010198	2.46485108512638	0.0137070205297375	0.0592901844277149
PAS_chr4_0006	22.5780422222397	-0.972968104874101	0.3946913646646599	-2.4651365395358	0.0136961049211361	0.0592901844277149
PAS_chr1-4_0105	26.319005347804605	-0.9601677851299399	0.390327418735128	-2.45990350419503	0.0138974376196646	0.060052748738632006
PAS_chr1-4_0102	46.7452658497285	0.7463962059935741	0.30353598142324895	2.45900404457422	0.0139323048191712	0.0601422945087471
PAS_chr2-1_0037	19.412442561495	1.19405735731193	0.486037984953438	2.4567161297615896	0.0140213432213979	0.0604040034218681
PAS_chr4_0711	20.7547470454143	1.07306804742646	0.43677041685192103	2.4568240110232997	0.0140171335682606	0.0604040034218681
PAS_chr3_0476	20.7105305745116	-0.994709374220933	0.4049663047619	-2.45627688655671	0.0140384945286902	0.0604166788825815
PAS_chr2-1_0490	309.22128381922	0.575338912732386	0.234428692132992	2.45421713313998	0.0141191698040018	0.0607024368115426
PAS_chr4_0340	34.1259417496532	-0.8395894345431221	0.342175843285433	-2.45367827980411	0.014140342712529	0.0607320577915891
PAS_chr2-1_0651	329.80542727642	-0.59378842420449	0.24207443689213298	-2.4529166806203504	0.0141703156508074	0.0607380868419686
PAS_chr3_0300	69.6217712909505	-0.7061218992679059	0.287858246709831	-2.45301952380644	0.0141662649586995	0.0607380868419686
PAS_chr3_0809	27.472990476157698	0.9010206372924859	0.36803745938387794	2.44817644052011	0.0143581324805725	0.0614811473387657
PAS_chr2-1_0218	420.03011792438497	-0.656800855122822	0.268520785007038	-2.44599633173874	0.0144452470200827	0.0617919419812795
PAS_chr2-1_0737	98.57968618299509	-0.6114545165158061	0.250255287633353	-2.44332306541168	0.0145527035029859	0.0621890404971821
PAS_chr1-3_0253	132.606870369663	-0.568867016558896	0.23287085927925302	-2.4428432922847003	0.0145720632173086	0.0622092497991928
PAS_chr2-1_0874	84.244836435922	0.66016826343279	0.270350492924767	2.44189776127577	0.0146102835873697	0.0623098553796349
PAS_chr2-1_0609	90.9391125037049	0.613748050777024	0.251522762546306	2.4401292533673997	0.0146820077224172	0.0625530028414009
PAS_chr2-2_0172	198.59173685961898	-0.588503831079984	0.241300497956702	-2.43888361633462	0.0147327122645789	0.0627061987477374
PAS_chr1-1_0061	31.5461980376965	0.864384146012218	0.354647137519892	2.4373075504204103	0.0147970882853517	0.0629172193893155
PAS_chr2-1_0880	9.80652364164565	-1.3913388404791298	0.571198505877484	-2.43582366928943	0.0148579253631211	0.0631127858581327
PAS_chr2-1_0536	53.6085797489448	0.730299056740236	0.29991442550012604	2.4350247758920496	0.0148907700739869	0.0631891760025872
PAS_chr2-1_0815	22.0698952149507	0.9956461533557099	0.409255790963381	2.43282117282196	0.0149816980917469	0.0635116453500578
PAS_chr4_0271	162.513370434938	0.566384870980007	0.23299077909425	2.43093255957091	0.0150600174606795	0.0637800739470213
PAS_chr1-1_0079	82.28760224033171	-0.659481465544352	0.271551714973496	-2.42856674872674	0.0151586345132734	0.0641338447268046
PAS_chr4_0579	160.29456811484698	-0.6494578991708481	0.267580823014976	-2.42714665368415	0.0152181028525299	0.0643214446609911
PAS_chr3_0807	49.9470257724734	-0.747791906352875	0.308339111971942	-2.42522559519119	0.0152988765555638	0.064598632685459
PAS_chr1-3_0022	34.912853373678104	0.833164186391932	0.34368177083879203	2.42423153360304	0.0153408213236545	0.0647114804247808
PAS_chr2-2_0062	60.2668052514527	0.680123539111445	0.280764550814482	2.4223981878711	0.0154184455612062	0.0649744603828034
PAS_chr1-1_0329	15.044392036614099	1.15481651025451	0.47683423060547203	2.4218406232877903	0.0154421214183753	0.0650098022484473
PAS_chr2-2_0454	28.198848783682898	0.892300242633937	0.368820059641914	2.41933761276507	0.0155488014048092	0.065394167728238
PAS_chr4_0268	6.5608180657148	-1.7632691073906699	0.72898717284952	-2.4187930502237402	0.0155720967360408	0.0654274262071596
PAS_chr4_0179	8.7518639909953	1.4801780031506802	0.613046297716506	2.41446365252363	0.0157583951650724	0.0661448136642526
PAS_chr3_1011	157.011824051117	-0.57266888801739	0.237240840571875	-2.4138714339274703	0.0157840307666379	0.0661870797038897
PAS_c131_0011	121.749093209013	-0.604106506423697	0.250383343424702	-2.4127264144684197	0.0158336997158125	0.066329942060724
PAS_chr2-2_0324	18.6099434393365	1.0540667421177399	0.43702905669427605	2.41189167166777	0.0158699959858379	0.0664165580037231
PAS_chr4_0779	21.469681931249603	1.01653236641374	0.42154190673573705	2.4114621824562796	0.0158886995201463	0.0664294497145153
PAS_chr3_0519	9.47369685712343	1.50596404003176	0.624927047767599	2.4098237472861	0.015960228761369	0.066597539443907
PAS_chr4_0587	166.920251514077	-0.544054852427218	0.225732712110311	-2.41017284265538	0.0159449645962808	0.066597539443907
PAS_chr4_0360	50.951737205921496	-0.811069135337423	0.33677394036600106	-2.4083488599383998	0.0160248599806749	0.0668016712135586
PAS_chr3_0856	340.940466156289	-0.506975613694841	0.210675074443582	-2.4064337702683796	0.016109124646888	0.0670871674814573
PAS_chr3_0038	62.929975731934796	0.672187900294932	0.27953968366039095	2.4046242433026603	0.0161891021308317	0.0673542683564546
PAS_chr3_0673	15.1012353409498	1.1177979603911299	0.46515971242362997	2.4030412147411604	0.0162593548036059	0.0675804268083406
PAS_chr3_0593	20.395235519799897	0.9916111181565009	0.41307957144628005	2.40053294014191	0.0163712172209739	0.0679789215074033
PAS_chr4_0820	11.2445079310599	-1.30810712005463	0.5452805714463	-2.3989615411842298	0.0164416414442688	0.0682047408985667
PAS_chr3_0078	49.362931244238794	0.795653207872984	0.331722053522937	2.39855384778621	0.0164599561596941	0.0682141652933909
PAS_chr1-4_0297	235.73049802561403	-0.544010102583978	0.226995622479341	-2.39656649164452	0.0165494905237421	0.0684948069124371
PAS_chr4_0014	41.900425300612	-0.747951362258467	0.312122879485255	-2.3963362233873102	0.016559892169798997	0.0684948069124371
PAS_chr1-1_0318	15.120558285987698	-1.1886223911370701	0.49634999206119895	-2.39472632245054	0.0166327749241678	0.0687294061978246
PAS_FragB_0003	49.6158766585043	0.801671889835645	0.334877728593597	2.39392417406337	0.0166691944731043	0.0687507730996125
PAS_chr4_0140	314.580886658355	0.486554805086849	0.203247739572881	2.3939002033150696	0.0166702838818675	0.0687507730996125
PAS_chr1-4_0528	31.622347954833998	0.8362587051084691	0.349644243832782	2.39174166272965	0.0167686406317221	0.0690893991919404
PAS_chr3_1126	49.4826321154632	-0.709985419161396	0.29708812443939503	-2.38981420243955	0.0168568981000643	0.0693811957564101	SOL3
PAS_chr1-1_0314	32.6921999916192	-0.814830509273549	0.34103309286398603	-2.38930041196479	0.0168804930377141	0.0693811957564101
PAS_chr4_1000	14.057870483275002	-1.15214320842035	0.48224422361016495	-2.38912806418957	0.0168884143010076	0.0693811957564101
PAS_chr1-3_0205	11.7970437038515	1.3037587995928401	0.5458022594851011	2.38870172656079	0.0169080231919423	0.0693947052240722
PAS_chr3_1088	24.3932571939339	-0.956053343396692	0.400541544139529	-2.3869018267519597	0.0169910278643495	0.0696681296810165
PAS_chr1-1_0252	17.665759018836397	1.07805773228029	0.45205826090615703	2.38477609085013	0.0170895192501252	0.0698698421649349
PAS_chr2-1_0063	23.8734641948738	0.9433422244640881	0.39554396508617296	2.38492382068975	0.0170826583462483	0.0698698421649349
PAS_chr3_0870	56.8774409969452	0.735451870919198	0.30832436728567103	2.38531867394633	0.0170643323394196	0.0698698421649349
PAS_chr2-1_0231	89.07799087547609	0.594769756859119	0.249558942281413	2.38328369010489	0.0171589653675732	0.0700863791958899
PAS_chr3_0824	113.008875184093	-0.600348612308575	0.252007651380231	-2.38226343137005	0.0172065835877624	0.0702134293811571
PAS_chr4_0537	52.908993632061396	0.7148281565149691	0.300200784249076	2.38116685238862	0.0172578930902494	0.0703552841991759
PAS_chr1-1_0404	19.0023530526379	1.1298607648582	0.474630066574992	2.3805081987567003	0.0172887763064099	0.0704136751483285
PAS_chr4_0699	11.5284414957287	1.25624155289794	0.5282537328290671	2.37810255721266	0.0174019851890988	0.0708069292096154
PAS_chr1-4_0162	88.01120851131991	0.611045976433414	0.257149263508298	2.37623070778772	0.0174905231100375	0.0710991436557167
PAS_chr4_0859	28.7060307977372	0.8637287430913441	0.364047210785749	2.37257343965663	0.0176646510582675	0.07173839188133099
PAS_chr1-4_0425	28.777351715826896	0.846386361134915	0.357045002446691	2.3705313205197	0.0177625389092258	0.0720670948874313
PAS_chr2-1_0368	235.82929401585702	-0.6406445181304821	0.27042844583431097	-2.36899826182856	0.0178363372818292	0.0722975272853555
PAS_chr3_0238	41.6756376053185	0.7550040789949409	0.31921002238806895	2.36522673488325	0.0180190355180539	0.0729685133550143
PAS_chr3_0783	24.0804346123363	-0.917614647538601	0.38848913671562607	-2.36200851147685	0.0181762248856455	0.0735350220873119
PAS_chr3_0522	358.56893641530297	0.49888856773508705	0.211325192044716	2.36076240086664	0.018237411030631	0.0737124255724744
PAS_chr1-4_0204	95.09223961210871	-0.589729292987276	0.25041566355619	-2.35500161855869	0.0185226250170869	0.0747597186817149
PAS_chr3_0990	48.7706504117334	-0.7019486206562211	0.29813478269404897	-2.3544673798647997	0.0185492716860793	0.0747597186817149
PAS_chr1-4_0050	8.94724478425682	-1.4596584596431599	0.6199148709229599	-2.35461113792923	0.0185420980484303	0.0747597186817149
PAS_chr2-2_0048	131.723275804338	0.558055609478215	0.23713119658898	2.3533622631926097	0.0186044989961719	0.0749112970944348	LPD1
PAS_chr2-2_0494	20.595769716571397	-0.9662231488192041	0.410841109821215	-2.3518171033071003	0.0186819582978933	0.0751520214594535
PAS_chr1-1_0183	198.33174177399502	-0.500944499947413	0.21314930414534503	-2.3502047166235296	0.0187630883753254	0.0754070432626498
PAS_chr3_1172	12.3539868355291	1.2349288016423101	0.525705324430288	2.34908939334144	0.0188193879973282	0.0755618864633044
PAS_chr3_0149	11.848886824017901	-1.2308440079712701	0.524131225529779	-2.34835084806703	0.0188567497697264	0.0756404717178081
PAS_chr3_0859	82.2916900097447	0.643697584153729	0.274441040110797	2.34548587883888	0.0190022983877418	0.0761524719553988
PAS_chr3_0262	15.5374834873794	1.20665656284127	0.5148113828566689	2.3438808911830495	0.0190842648680183	0.0764089399423857
PAS_chr1-1_0022	15.1723314543379	1.15162833823293	0.491434054866903	2.34340360996111	0.0191086990993276	0.0764106471686086
PAS_chr3_0980	40.8798836280301	0.8893143109992551	0.379554058375984	2.34305045980646	0.0191267960876967	0.0764106471686086
PAS_chr3_1048	248.601858335786	-0.509312071505329	0.217392725162647	-2.3428202168415497	0.0191386028303312	0.0764106471686086
PAS_chr4_0089	6.531027402510039	1.74451138769204	0.74512695249882	2.34122706451797	0.0192204735718683	0.0766281198795967
PAS_chr4_0305	7.547545096516321	1.6672189967348798	0.712164383004365	2.3410592224529503	0.019229116630181	0.0766281198795967
PAS_chr4_0259	60.6700591131842	0.655918727160452	0.280339173355348	2.33973268633789	0.0192975464548664	0.0768288085450297
PAS_chr2-2_0343	125.83489746975401	-0.585448771043265	0.25029328861648803	-2.33905101602752	0.0193327933605135	0.0768971350504242
PAS_chr4_0771	75.6785082169891	-0.6380383150003499	0.27326317809102496	-2.3348858029742203	0.0195493872028529	0.0776859760621779
PAS_chr2-1_0333	97.64873575423701	-0.573988760647188	0.24604834641346696	-2.3328291736724	0.0196571128513655	0.0780411240373541
PAS_chr1-4_0397	55.13893941069821	-0.7601020443161371	0.32591825851740397	-2.33218613702045	0.0196909011472474	0.0781023429832984
PAS_chr4_0631	12.0477382723858	1.24561473585174	0.534322637714772	2.33120337401213	0.0197426383240566	0.0782345742347517
PAS_chr2-2_0192	44.168890607749994	0.785675984433376	0.33752916222158397	2.32772771176906	0.0199265666835079	0.0788899083224166
PAS_chr3_0415	13.9343103878458	1.1634488673197099	0.500336554845204	2.3253325307795296	0.0200541861063936	0.0789780340339387
PAS_chr2-2_0259	14.8826632892243	1.13570766114837	0.48825832754702897	2.32603848633585	0.0200164976262724	0.0789780340339387
PAS_chr2-2_0214	20.431298551841603	0.983179476815579	0.42267291708599203	2.3261000103670098	0.0200132160055504	0.0789780340339387
PAS_chr2-2_0360	30.883969016026697	0.8111452771661529	0.348764550615711	2.3257675578958703	0.0200309542247677	0.0789780340339387
PAS_chr4_0434	67.7895755039799	-0.640678954429338	0.27549594142723	-2.32554770538632	0.0200426921357319	0.0789780340339387
PAS_chr4_0096	10.488222432833698	-1.27751136206142	0.549415585803406	-2.32521864153767	0.0200602720500127	0.0789780340339387
PAS_chr3_0162	13.517480391014098	1.1441505310305802	0.492217348001204	2.32448233626212	0.0200996571927887	0.079059891196797
PAS_chr2-2_0251	7.10817720880927	1.5619959368432	0.672445965614862	2.3228571762118597	0.0201868263133207	0.0793293766028091
PAS_chr1-1_0432	486.446142390162	-0.505081119236232	0.217653490930297	-2.32057440051804	0.0203098251491751	0.0796654765076499
PAS_chr4_0436	13.482054634941	-1.2023781038347399	0.518123640285179	-2.32063934232559	0.0203063169876344	0.0796654765076499
PAS_chr4_0441	93.7570442608552	-0.6033511655122921	0.260259850973802	-2.31826447012384	0.0204349521256205	0.080082411463722
PAS_chr4_0045	8.82069135325805	1.45020334630749	0.6269325737851589	2.3131727508617996	0.0207131431020588	0.0810978678360532
PAS_chr4_0962	109.14926840555201	-0.6046915028488941	0.261559224222151	-2.31187221420763	0.0207847263519707	0.0813032718018212
PAS_chr3_0729	15.654337916185401	1.11326924126067	0.48258737890839504	2.3068759978325	0.0210617339549747	0.0822355305569811
PAS_chr3_1247	24.3373551883702	0.903616823480787	0.3916821713208611	2.3070154570312402	0.0210539584264549	0.0822355305569811
PAS_chr3_0356	21.852864274943197	-0.9156873710694019	0.39727564670234705	-2.30491694789303	0.0211712252420372	0.0825872015863689
PAS_chr2-1_0209	16.2870235475262	1.068602378901	0.46375395501693606	2.30424423843885	0.0212089371683579	0.0826414310754455
PAS_chr2-1_0345	37.3231587199043	-0.9234788381391701	0.40081966763514504	-2.3039758592379904	0.0212239987616149	0.0826414310754455
PAS_chr3_0028	36.406563095631206	0.97227445624771	0.42214683646208206	2.3031665104875003	0.0212694763015174	0.0827427385489953
PAS_chr2-1_0455	22.9811389313415	0.89752936134765	0.390192363945894	2.30022277286827	0.0214356022853656	0.0833127796319694
PAS_chr2-1_0782	239.26414378899202	-0.493395654094423	0.214596085909686	-2.29918291381173	0.0214945548255852	0.0834656138067472
PAS_chr4_0079	7.114977384592001	-1.61146345070541	0.701012451588804	-2.2987658023093998	0.0215182416913326	0.0834813537149142
PAS_chr4_0270	59.6349101431139	-0.6539393956460411	0.284555145891297	-2.29811129789181	0.0215554553988253	0.08354949531066999
PAS_chr3_0370	20.920645714323896	0.963571055068603	0.419401259993589	2.2974920368225296	0.0215907168174001	0.0836099525569991
PAS_chr3_1124	56.395626240081796	-0.683955675238144	0.29796422917734494	-2.29542880743266	0.0217085620139408	0.0839335599056087
PAS_chr2-1_0568	20.7982471618915	-0.9512815276958391	0.41444071905329205	-2.29533799156814	0.0217137619699364	0.0839335599056087
PAS_chr2-1_0102	12.9507584860819	1.25837926123157	0.5509245137612839	2.2841228331633596	0.0223643130204632	0.0863697174959214
PAS_chr1-4_0339	899.819561934601	0.47359103712989203	0.20765530689041897	2.28065944579884	0.0225686066849625	0.087079596755409
PAS_chr3_0069	39.91142049352129	-0.887590829141501	0.38933636004185995	-2.27975324227635	0.0226223275903146	0.08720773972259101
PAS_chr4_0540	104.044669369542	0.6801191607714551	0.29866386102509396	2.2772060819046	0.0227739221267368	0.0877126058721783
PAS_chr4_0335	7.874061792746691	-1.44909709633965	0.636510958370239	-2.27662552746933	0.0228085971447304	0.0877666561623472
PAS_chr2-1_0380	69.0726290224024	0.6828263577252189	0.300087723997229	2.27542249522851	0.0228805971912623	0.0878846425088053
PAS_chr3_0176	14.4268866402597	-1.12304882486784	0.49351471036601496	-2.27561367732065	0.0228691419920212	0.0878846425088053
PAS_chr2-1_0315	208.563161027121	0.5021477248558279	0.22076859983659397	2.27454323317492	0.0229333447897938	0.0880077455290643
PAS_chr3_0758	22.2277657879595	0.9382181658853771	0.4126338031571571	2.2737307479582403	0.0229821802628342	0.0881156271213443
PAS_chr1-4_0565	26.9028395580351	-0.849497057809877	0.37381539834670596	-2.27250418673761	0.0230560754112952	0.0883193086926369
PAS_chr4_0661	33.2020862148055	0.8202712138114241	0.361244315739877	2.2706826877854	0.0231661937827758	0.0885815251478083
PAS_chr1-4_0011	29.8920912206564	-0.8057428149099091	0.35480230589834794	-2.2709627347821097	0.0231492339426743	0.0885815251478083
PAS_chr1-3_0033	20.0895721366898	0.962523404127098	0.42432756302093105	2.2683499447327202	0.023307886048553	0.0890432448144181
PAS_chr1-4_0458	85.91360199986799	0.772353844228795	0.340660198231234	2.2672265449236204	0.0233763900400556	0.0892247849643772
PAS_chr4_0111	8.59847057241864	1.39220543338607	0.6141573856223	2.2668545001301297	0.0233991155155906	0.0892314252666291
PAS_chr4_0596	13.588910441756498	1.1032438417232802	0.48691345981823897	2.2657903976101097	0.0234642195903805	0.0893995176508045
PAS_chr3_0978	80.932238852867	0.5803743251675029	0.25626086565973605	2.26477938281113	0.0235262212320531	0.0895554992647176
PAS_chr1-1_0028	11.5428441870188	-1.19785979208221	0.5291358832609601	-2.26380374111095	0.0235861883321908	0.0897034640326253
PAS_chr3_0411	164.042303571229	0.563889475677047	0.24938721474017497	2.26110017814881	0.023753054360466	0.0901313646263323
PAS_chr2-2_0179	264.648300475324	0.534201087897247	0.236228775449591	2.2613717862294904	0.0237362443474151	0.0901313646263323
PAS_chr2-1_0571	54.120237195741794	-0.6536496913099189	0.289147627492342	-2.26060886952023	0.0237834880316898	0.0901313646263323
PAS_chr3_1250	10.763219166888199	-1.2316599988443702	0.544807336538085	-2.26072579468333	0.0237762421420997	0.0901313646263323
PAS_chr3_0065	96.911604203633	0.5609375897962621	0.24827866727870498	2.2593064315372002	0.023864330126503	0.0903571965252813
PAS_chr3_1001	72.6397703618577	0.629918316827181	0.278941481419505	2.2582453983594997	0.0239303643358469	0.0904783091139195
PAS_chr3_1257	7.47478653223307	-1.53291148424559	0.6788474780852471	-2.25810882964361	0.0239388752947223	0.0904783091139195
PAS_chr2-1_0661	600.46390482197	0.49063109899494606	0.21764836550789302	2.25423746165074	0.0241812332482704	0.0913131472217102
PAS_chr3_0369	15.2018163543074	-1.04028430606658	0.461980242415595	-2.2517939308987702	0.0243352974021713	0.0918133846974555
PAS_chr4_0172	24.453515481500602	0.8650963388077231	0.38464027999966705	2.2491049008400097	0.0245058228295636	0.0922929660507569
PAS_chr1-4_0121	16.5719729731995	-1.03351093926401	0.4594920873985471	-2.2492464345040695	0.0244968216947836	0.0922929660507569
PAS_chr1-3_0181	16.9538516779083	-1.0386204908595	0.4619860205222511	-2.24816432688893	0.0245657134711359	0.0924366492736903
PAS_chr3_0637	30.0738109919945	0.812979534735022	0.361876557449358	2.2465659020999	0.024667783385771	0.0926567269931966
PAS_chr3_0847	27.5600991767872	-0.820600365482032	0.36523611728779903	-2.2467667534517597	0.0246549375595427	0.0926567269931966
PAS_chr3_0643	45.526430504211504	0.735080526419103	0.327300074261951	2.24589171901864	0.0247109444370243	0.092686513345232
PAS_chr3_0663	44.26053524865021	0.7212837758665429	0.321175638336128	2.24576116545826	0.0247193100031733	0.092686513345232
PAS_chr2-2_0307	28.5709817372969	-0.805648696723591	0.35908554784465996	-2.24361214635158	0.0248573670690418	0.0931220482621725
PAS_chr1-3_0114	16.6579942773383	1.0747516774911	0.47922686728001507	2.24267826132359	0.0249175694513884	0.0931770249565536
PAS_chr1-1_0071	24.486246366870102	0.8914942624303359	0.39746775437026793	2.24293481075662	0.0249010185685064	0.0931770249565536
PAS_chr2-1_0191	44.7034233922841	0.768447192364133	0.342694943209565	2.24236513432943	0.0249377832550701	0.0931770249565536
PAS_chr1-1_0471	19.5091301078204	0.9449948259107719	0.42150101156982794	2.24197522656294	0.0249629734625973	0.0931892565083086
PAS_chr3_0774	151.550407894594	-0.523014709306527	0.233381569364567	-2.24102833283087	0.0250242398004953	0.0933360242383387
PAS_chr2-1_0631	194.731425108328	-0.49917395128358705	0.222883613398394	-2.2396170973383196	0.025115791779044	0.0934603065364704
PAS_chr1-1_0312	37.5474125378411	-0.7311297469354421	0.32647030698984697	-2.2394984514110203	0.0251235019687643	0.0934603065364704
PAS_chr1-4_0189	13.534024910183	-1.09050795812075	0.48686822723893397	-2.23984211149924	0.0251011748900137	0.0934603065364704
PAS_chr1-4_0334	11.1943492326189	-1.20519280534635	0.5383445469259079	-2.23870161261654	0.0251753375427374	0.0935712720556986
PAS_chr2-1_0520	19.113322452099897	0.966566584997111	0.431877886402876	2.2380552823569504	0.0252174502820312	0.0935869320517006
PAS_chr4_0672	41.955757632961294	-0.7880142029297741	0.3521125054244871	-2.2379614208242598	0.0252235710562674	0.0935869320517006
PAS_chr1-1_0200	1568.59733808925	-0.512544018988357	0.22912685450599	-2.23694433414813	0.0252899784731467	0.0937515156650565
PAS_chr4_0973	16.8186448388517	-0.98768423285789	0.44159973319734797	-2.23660513947027	0.0253121587234831	0.0937520025193816
PAS_chr1-1_0211	78.4183745641172	0.611943836161741	0.27394148350193104	2.2338487341857003	0.025493027695857002	0.0943125064496538
PAS_chr4_0920	32.655498307109	-0.791271440366254	0.354254605392572	-2.23362358123586	0.0255078509917925	0.0943125064496538
PAS_chr1-3_0069	56.0903961241619	0.657962763479975	0.29478945486075	2.23197523734618	0.0256165995984019	0.0946323036424023
PAS_chr2-2_0158	8.2569845254291	1.3731688249634701	0.615632472139532	2.2305009678765697	0.0257142032731309	0.0949104099977021
PAS_chr2-1_0093	67.4069893556267	-0.6297261287109239	0.28242425028448703	-2.2297169172852502	0.0257662420603844	0.0950200010761095
PAS_c121_0013	28.4881171323205	-0.8157065916460501	0.36594128653685204	-2.22906411945378	0.0258096388366135	0.0950975600808324
PAS_chr1-4_0054	60.315529571160404	0.631337870905014	0.283757708481348	2.22491883756706	0.0260866871842785	0.0960351462403051
PAS_chr1-4_0391	19.281311260111302	0.9796215371970122	0.440657824906151	2.2230889407345695	0.0262098032355739	0.0963687822572897
PAS_chr1-3_0121	21.231958955733198	0.9157418115842929	0.411958442550382	2.22289851839194	0.0262226437139427	0.0963687822572897
PAS_chr3_0391	45.036608131423904	-0.722843765794188	0.325251896698204	-2.22241214619235	0.026255465237186998	0.0964060778830046
PAS_chr4_0478	21.4730971537537	-0.9081113271584341	0.40903172209287003	-2.22014889826136	0.0264086618436396	0.0968849267982361
PAS_chr1-4_0047	224.21966582732298	0.5791952291171129	0.261196497381793	2.21746935706606	0.0265910347836765	0.0974698964656832
PAS_chr2-1_0488	126.82839274461901	-0.64494446406258	0.290956267722822	-2.21663712251418	0.0266478986749959	0.0975510486452792
PAS_chr1-4_0564	8.517149884643509	-1.35185317925116	0.609911598259028	-2.2164739662435897	0.0266590589195236	0.0975510486452792
PAS_chr4_0407	1199.21424200571	0.5551577604508791	0.25051379616423103	2.21607659518652	0.0266862568561169	0.0975666071816071
PAS_chr1-4_0275	105.913968837845	-0.53398069473054	0.24116050862075	-2.21421284017227	0.0268141409975737	0.0979499377334051
PAS_chr4_0602	187.442185670274	-0.605677301779122	0.273824662065158	-2.21191654985042	0.0269724315094982	0.0984435869342371
PAS_chr3_0687	17.718831595766197	1.0012356269543001	0.453127203977495	2.20961270514234	0.0271320527890308	0.0988552123427047
PAS_chr3_0633	302.237189910645	0.502892449377486	0.227625395942531	2.2092985156386202	0.027153884377537997	0.0988552123427047
PAS_chr3_0129	39.137280443666796	-0.720726181704766	0.326226276164408	-2.20928304788527	0.0271549595522764	0.0988552123427047
PAS_chr2-1_0726	14.4019893006886	-1.09537561504176	0.496121214272004	-2.2078790092640803	0.0272527084554587	0.0990414669680429
PAS_chr2-2_0041	6.371914873922651	-1.58481078473584	0.7177776667823359	-2.2079410631989305	0.0272483818676012	0.0990414669680429
PAS_chr2-1_0413	27.0334760788027	0.84802652823264	0.38445906967735105	2.20576543803305	0.0274004274120626	0.0994932684509735
PAS_chr4_0714	24.9846120592988	-0.8511062267830122	0.38602776995186605	-2.20477979314581	0.0274695506718047	0.0996591548263767
PAS_chr4_0908	63.5944352652694	0.630171897003465	0.286034015433741	2.2031362110827004	0.027585149632742	0.0999932278247393
PAS_chr2-2_0079	28.2967439378704	0.784445660135088	0.356152351883654	2.20255645087344	0.0276260262137725	0.100044394979632
PAS_chr3_0340	131.338156699378	-0.537846319703605	0.244223732273428	-2.2022688569079905	0.0276463226954532	0.100044394979632
PAS_chr3_1101	11.933131696305	-1.13368060570063	0.515087069770361	-2.20094945541159	0.0277396022539129	0.100296589101733
PAS_chr2-1_0238	485.12737795421697	-0.513585851019888	0.233417517408375	-2.20028837904803	0.027786441257621003	0.10038058473016499	MDH1
PAS_chr3_0035	12.9750070710132	1.17926000268578	0.536161789280903	2.19944805143126	0.0278460791120494	0.100510635300878
PAS_chr1-4_0440	8.62129081003664	1.36854632095484	0.6225878587821729	2.19815774055058	0.0279378669942523	0.10075641260352901
PAS_chr3_0242	52.7601245619195	0.6797398833836129	0.309480092567344	2.1963929173754497	0.0280638321703764	0.101039300921626
PAS_chr1-4_0524	19.803436701953498	-0.9168236339425581	0.41736724277373105	-2.19668325633212	0.0280430754942939	0.101039300921626
PAS_chr3_0339	16.7255543253633	-1.0014522135769002	0.45657644245604706	-2.19339440333326	0.0282789752111985	0.101727751774971
PAS_chr1-3_0183	30.236170251430103	-0.78372822734742	0.35770161937052297	-2.19101112465359	0.0284509874248633	0.102173647407533
PAS_chr2-1_0224	8.58102753720055	-1.3693408283521598	0.624956437924183	-2.19109804340999	0.028444698297032996	0.102173647407533
PAS_chr1-4_0594	64.1213470379755	-0.6624530130777679	0.30258924660020803	-2.1892814120821202	0.0285763925267503	0.102537401707799
PAS_chr3_0878	71.6625350209878	0.642053319438235	0.29342045908756603	2.18816820556683	0.0286573521523551	0.102741198441664
PAS_chr1-1_0275	51.49372160443271	0.6461129516894979	0.295515920418563	2.18638965634865	0.0287871097206541	0.10311945284938599
PAS_chr4_0669	201.108351396398	-0.48210834996362606	0.220568343980835	-2.18575495133388	0.0288335381976467	0.10319882526632498
PAS_chr4_0767	18.473086590706803	0.977576124979907	0.447554738774586	2.18426047204087	0.0289431135842698	0.10350388474374698
PAS_chr3_1086	158.198115191733	-0.48764734622647493	0.22373495924518697	-2.17957599416581	0.0292889058616544	0.104652460272063
PAS_chr1-1_0131	112.417476647768	0.573164599343586	0.263099218795315	2.17851121705342	0.0293679980472898	0.104814751001081
PAS_chr1-1_0014	9.78202604552409	-1.2711382234428998	0.583545692094448	-2.17830110077682	0.029383627279701	0.104814751001081
PAS_chr4_0982	70.7471434958451	-0.600564003490971	0.275812951514258	-2.17743220611569	0.0294483349071755	0.104957518881233
PAS_chr1-4_0005	12.5633465429716	-1.1627829969667902	0.534259264957927	-2.1764395551630904	0.0295224087877254	0.10513340214858301
PAS_chr1-1_0304	24.326577311996196	-0.852437323635045	0.39180613034294604	-2.17566101604615	0.029580617239023995	0.10525253933082002
PAS_chr1-4_0599	11.718547940810401	1.16783080106258	0.5370224249089021	2.17464066097553	0.0296570547974826	0.10543628511613401
PAS_chr1-1_0026	7.128090997984519	-1.46540097909002	0.674436334133128	-2.17277881532516	0.0297969684874661	0.10584520468563599
PAS_chr1-1_0407	549.369047847128	0.5466346958755779	0.251795333510025	2.17094847730295	0.0299350672717867	0.106159628240967
PAS_chr3_1147	13.0669028112677	-1.08936819308441	0.5017947351682079	-2.1709438476257397	0.0299354172767919	0.106159628240967
PAS_chr4_0091	9.946328227956311	1.26245114244746	0.5822780102805971	2.16812436698252	0.030149225344283	0.10656993441261599
PAS_FragD_0012	17.88224910701	0.959292345866281	0.44243760605026095	2.16819803006823	0.0301436226424123	0.10656993441261599
PAS_chr3_0605	34.9476776077667	-0.7344370276075609	0.33868805830804305	-2.16847630021717	0.0301224659130293	0.10656993441261599
PAS_chr3_0168	12.9472453622336	-1.07885493359906	0.497604744765483	-2.16809615452424	0.0301513713777933	0.10656993441261599
PAS_chr3_0646	60.8345072500776	-0.653605621332207	0.302112216994627	-2.16345312954964	0.0305063449809132	0.10773503227478698
PAS_chr2-1_0719	35.782509227004496	0.7470132884609381	0.345374297763872	2.1629093227188	0.0305481545934286	0.107793156291501
PAS_chr1-4_0639	41.7532047587081	-0.697116275280381	0.322357259081756	-2.16255801797712	0.0305751901864668	0.10779909508528698
PAS_chr2-1_0709	26.40210788199	-0.806619636402522	0.37307054688261504	-2.1621102044711202	0.0306096826598797	0.107831293015583
PAS_chr4_0690	20.770560525253	0.8863657458378191	0.41018639120781897	2.1608853068671103	0.030704200172301004	0.10807471782502001
PAS_chr4_0319	7.26484718433461	-1.4476908280381497	0.6703106771841899	-2.15973111769537	0.0307934907907217	0.108299357189536
PAS_chr1-4_0408	14.3635306664501	1.0729600354731401	0.49730575209709993	2.15754599851007	0.030963147123034	0.10879798023578399
PAS_chr1-4_0384	150.059760775956	-0.488399656102096	0.22639953134448498	-2.1572467628431498	0.0309864426306526	0.10879798023578399
PAS_chr1-1_0130	16.3298437134656	0.9780619280953531	0.45436103811073897	2.1526095902989297	0.0313493741929756	0.109981467878327
PAS_chr1-3_0008	47.902678830214796	0.860253949144734	0.399916251883151	2.15108524620821	0.0314694718037432	0.110189278025092
PAS_chr3_1055	51.0197695597959	0.654608217497849	0.304317446785704	2.1510702866760503	0.0314706523645293	0.110189278025092
PAS_chr1-4_0561	463.933472290291	0.603687470890003	0.280671115934237	2.15087138154768	0.0314863529634259	0.110189278025092
PAS_chr1-4_0304	97.82372841810421	0.586261150937885	0.27264631625971697	2.15026250484685	0.0315344564855896	0.11026686593480801
PAS_chr2-1_0194	7.33335031393855	-1.46890462516402	0.683275939209217	-2.14979708909996	0.0315712685526837	0.11030487583074
PAS_chr2-1_0466	51.8394730399271	-0.6525306547132309	0.30386619493681105	-2.14742760328744	0.0317592550692999	0.11087056859988799
PAS_chr1-4_0303	50.6831806770434	0.735353420459822	0.342725418586357	2.1456051421366498	0.0319044948482615	0.11125993121676801
PAS_chr4_0162	8.74968536894695	-1.2752931417685	0.5944391877048321	-2.14537192053655	0.0319231223152533	0.11125993121676801
PAS_chr2-2_0073	42.8144019904908	-0.7159332430116221	0.33385677700183697	-2.1444322605668797	0.0319982676748858	0.11143049480230499
PAS_chr3_1234	153.61586788503	0.494301129231934	0.230990514522577	2.1399195990951396	0.0323612649111369	0.11260237185119
PAS_chr3_0083	23.4787537377308	0.827423182439511	0.38674328713904205	2.1394635924011203	0.0323981414706329	0.11263850983902801
PAS_chr3_0384	12.928457330229799	-1.06038822842344	0.49577970033847496	-2.13882945933345	0.0324494826730598	0.112724836867525
PAS_chr1-4_0283	16.119506322772402	1.05383461623397	0.493052890530842	2.1373662673376996	0.0325682128331505	0.11304493140127002
PAS_chr3_0895	14.7100683490559	1.0193815549714	0.477316105795173	2.13565296162212	0.0327077111265241	0.11343653157420899
PAS_chr1-3_0191	56.2742104367006	0.607619846900417	0.28467180403499603	2.13445742882818	0.0328053548845739	0.11368245229764301
PAS_chr4_0686	433.78299265343804	0.45094148035602294	0.211301511062492	2.13411384560643	0.0328334627777373	0.11368720173529198
PAS_chr1-4_0429	18.8410440140728	0.945275515262198	0.443101388207027	2.1333165284974096	0.0328987692384098	0.113820640196679
PAS_chr3_0594	69.7563487352989	0.595028202301273	0.278983264552213	2.1328455069028402	0.032937401793126	0.11386165237753801
PAS_chr1-4_0602	30.2344691384382	0.758923453462072	0.35613374741530396	2.13100684495664	0.0330885782767141	0.11429133617594502
PAS_chr2-1_0610	6.39449648719414	1.6557142478816398	0.777823731255486	2.12864969446118	0.0332832537608015	0.11483868932239501
PAS_chr1-4_0421	883.2366488558639	-0.5293524407353161	0.24870504246080802	-2.12843469315156	0.0333010592508262	0.11483868932239501
PAS_chr1-1_0084	13.736531189087	1.03726674124562	0.488616913595039	2.12286294719895	0.0337653381675945	0.11630977644802099
PAS_chr3_0077	49.019300971875296	0.673251214382601	0.317222099989217	2.1223338928955	0.0338097092402995	0.11630977644802099
PAS_chr1-1_0366	18.0625316838051	-0.9421057307116979	0.443891457339738	-2.12237860209742	0.0338059576119701	0.11630977644802099
PAS_chr3_1074	35.5457466594455	-0.7095608895234871	0.33468720217517606	-2.12007177122985	0.0339999931290069	0.11686982278458999
PAS_chr3_0653	124.754232408785	0.584803923919826	0.276091358391427	2.11815366959339	0.0341620554674544	0.117332035418107
PAS_chr1-4_0575	17.4666855358833	-0.932934681395907	0.44145746509177	-2.11330593583228	0.0345745910081188	0.11865307584061399
PAS_chr1-4_0492	36.1700540819147	0.708073492601803	0.335380773597575	2.1112524877512	0.0347506155048303	0.11916098155365999
PAS_chr2-2_0469	9.09050732265702	-1.2843664018814098	0.608469795543088	-2.11081373519133	0.0347883250739643	0.11919416455640301
PAS_chr2-2_0475	76.4007263148625	0.6026134308305091	0.285593341027646	2.11004020143514	0.0348548932781607	0.11923009349858399
PAS_chr2-1_0555	89.0608420705917	-0.552405541776058	0.261759098992641	-2.11035850865145	0.0348274874688825	0.11923009349858399
PAS_chr2-1_0033	21.8535853282893	0.91223832193492	0.432414414391248	2.1096390212134	0.0348894605673195	0.119252400588619
PAS_chr3_1226	256.000034981333	-0.551363094032095	0.261744277110624	-2.10649531717962	0.0351613494553318	0.12008518705547801
PAS_chr4_0093	26.479768541817304	0.768377877719471	0.364953357179683	2.10541391825357	0.0352552932968076	0.120309395744804
PAS_chr4_0817	38.4609385733397	-0.679865401203251	0.322981251141476	-2.10496862836613	0.0352940389676598	0.12034503102685601
PAS_chr4_0851	174.727305229432	-0.538828525088475	0.25606400350247505	-2.10427282912987	0.0353546547731462	0.120455121871328
PAS_chr1-1_0369	10.377169017015099	-1.21223664892172	0.576748946800821	-2.10184458185125	0.0355668923983332	0.12108120614708802
PAS_chr4_0724	58.3819366008419	0.599644319299643	0.28560667430969	2.09954589033671	0.0357688069294539	0.12167117365123
PAS_chr4_0310	7.43360815497347	1.4131369841722101	0.67383820289903	2.09714584019208	0.0359806671433332	0.12224944678739501
PAS_chr2-1_0032	24.083637348680803	0.7977169354275809	0.380414250877628	2.09696911613385	0.0359963093550844	0.12224944678739501
PAS_chr3_1021	70.5488261287415	-0.581334074825684	0.277493523020421	-2.09494646396811	0.0361757518115016	0.12276081141460901
PAS_chr1-4_0197	7.6104707008031	-1.36453883657199	0.6518402651341789	-2.09336383399252	0.0363166883053093	0.12314079639088901
PAS_chr2-1_0336	26.556065141257502	0.78980642591271	0.377396559331193	2.09277590477341	0.0363691637070737	0.123220465404364
PAS_chr4_0893	18.194356837043397	-0.9032100994662289	0.43215061363761603	-2.0900354435771398	0.0366146159408461	0.12395330173604902
PAS_chr3_0678	55.3270925316628	0.599505916262407	0.28720559550561797	2.08737547472567	0.0368542071277197	0.12466514614722699
PAS_chr1-4_0378	22.1312963056301	2.196615408402	1.05277238512913	2.0865055347481998	0.0369328543755167	0.12483187345365401
PAS_chr4_0344	22.115970005999497	0.8291475936471819	0.398017730999576	2.0831926044221003	0.0372336709608431	0.125748664754174
PAS_chr2-1_0426	26.8857148675764	-0.783920137779948	0.377583969674685	-2.0761478260196	0.0378802809993771	0.127756813919975
PAS_chr3_0284	14.560821631312999	-0.984467387848968	0.474199789536115	-2.07606036437094	0.0378883683803123	0.127756813919975
PAS_chr4_0375	13.578403926147999	-1.06945703452512	0.5157091562346351	-2.07376002848889	0.0381016031238942	0.128333887395966
PAS_chr2-1_0007	8.734474074389059	-1.2846712792648602	0.619547610815232	-2.0735634466807498	0.0381198729494602	0.128333887395966
PAS_chr1-4_0101	76.12650356468791	0.548319216689059	0.264552296273466	2.07263072145957	0.0382066596728224	0.128524301367754
PAS_chr4_0390	124.44631956207701	-0.588517583154388	0.284029076506978	-2.07203287209903	0.0382623757071654	0.128585835204305
PAS_chr2-1_0772	19.9456148244124	-0.8885513754321508	0.42888190222151706	-2.07178566134324	0.0382854344705197	0.128585835204305
PAS_chr3_0923	10.4092151300903	1.17539303616137	0.5677373606444511	2.07031123480611	0.0384232081745014	0.128946709674806
PAS_chr3_1006	38.9542028633909	0.665811122388314	0.321768832668841	2.06922192204226	0.0385252664776653	0.129187250049711
PAS_chr2-1_0162	65.9092542786636	0.587843007975912	0.284243530707602	2.06809634862234	0.0386309639947883	0.129235923608057
PAS_chr2-1_0751	42.6343470700099	-0.7077192635672951	0.342120253357232	-2.0686272052660803	0.038581082979443	0.129235923608057
PAS_chr4_0911	7.08122352930292	-1.39776643692065	0.675817996326091	-2.06825867988015	0.038615705008650004	0.129235923608057
PAS_chr1-4_0313	104.37220775275999	-0.5377117911479821	0.26014769455179504	-2.0669481314235703	0.0387390417017453	0.129495601663381
PAS_chr3_0510	6.69344489314295	1.4208042804064798	0.6876859374174421	2.06606563127089	0.0388222828977838	0.12967191428230698
PAS_chr4_0861	20.633519432838398	-0.936851272125956	0.45352550844142997	-2.06570800250135	0.0388560592185006	0.129682860123285
PAS_chr4_0092	15.553084738833698	0.963031407629021	0.466291656047462	2.06529839241	0.0388947755940497	0.129710263392862
PAS_chr4_0499	21.331694068011	0.8503447131693751	0.41197863245183	2.06405052637967	0.0390129260358682	0.129753003523191
PAS_chr4_0780	35.0984120823111	-0.6903373436622671	0.33448616964711797	-2.0638741039444803	0.0390296546345628	0.129753003523191
PAS_chr1-3_0296	9.669304445063661	-1.1831403642832599	0.573194057602437	-2.06411833582524	0.0390064978788225	0.129753003523191
PAS_chr4_0118	7.8676282525205	-1.3731645730382698	0.6650631903972131	-2.06471293685363	0.0389501697870913	0.129753003523191
PAS_chr2-2_0129	31.098892226326605	0.7430324543697029	0.36015236238302095	2.06310587400643	0.0391025702155407	0.129786455217182
PAS_chr3_1042	50.266156948878205	-0.612404812370578	0.29687983846276	-2.06280364318979	0.0391312877677392	0.129786455217182
PAS_chr1-1_0150	40.0404595706733	-0.6929468843520661	0.335848282653233	-2.0632735676887197	0.0390866439170741	0.129786455217182
PAS_chr1-1_0088	21.614682199506603	0.866400631835212	0.421273963030992	2.05662041300063	0.0397227531115986	0.13164547640726199
PAS_chr2-2_0271	27.3366040860138	0.7484160087594399	0.364104555819807	2.0554975124503203	0.0398309756861031	0.13190133069884
PAS_chr3_0597	8.82256277057848	1.23306007110453	0.600166270590753	2.05453077176565	0.0399243482454994	0.13210764882479598
PAS_chr1-1_0289	23.973034868302197	0.8682881674335091	0.422850887206714	2.05341455747978	0.040032388631089995	0.132362143436543
PAS_chr1-4_0166	23.676395138726303	0.784883787673741	0.382579851168726	2.0515554733895	0.0402128832493445	0.132855617386335
PAS_chr2-1_0129	11.647257306628498	1.0594576634975	0.516931007552182	2.0495146315837	0.0404118185907556	0.13330570414886903	KpPUT4.1
PAS_chr1-1_0401	11.4890736056254	-1.09462212083622	0.534085463345562	-2.04952614508435	0.0404106939518029	0.13330570414886903
PAS_chr2-1_0473	38.707811441863	0.662292468662744	0.323231020805788	2.04897558103088	0.0404645027743926	0.133376019997455
PAS_chr2-2_0450	9.134476578471359	1.21799236457631	0.5951457383775179	2.0465447133954098	0.0407028079606844	0.13405758284185101
PAS_chr2-1_0362	89.3607772525383	-0.520423852618529	0.254557687935781	-2.04442402364143	0.0409116760212532	0.134641212416694
PAS_chr3_0984	20.464236740641102	0.874534983358991	0.428456530476048	2.0411288454101	0.0412380219138334	0.135336112291191
PAS_chr3_0877	127.07866268394899	0.5618609127438899	0.27528614103283006	2.04100689789859	0.0412501414697516	0.135336112291191
PAS_chr3_0688	76.1202922230564	0.541793819167068	0.26533188574531197	2.04194764472118	0.0411567249601953	0.135336112291191
PAS_chr1-4_0116	9.5246749658236	-1.16864743543701	0.5725353109553549	-2.0411796671317197	0.0412329719698393	0.135336112291191
PAS_chr1-4_0135	69.9186992358249	-0.558560744625914	0.274108359150096	-2.03773699699562	0.0415762421090572	0.13630083380702498
PAS_chr1-1_0459	44.4145848516185	0.662451596937078	0.32519534439083303	2.0370881944143604	0.0416412047364508	0.13630362012270097
PAS_chr3_0744	229.846637262272	-0.427391104484728	0.209794322463512	-2.03719099480903	0.0416309059200401	0.13630362012270097
PAS_chr2-2_0328	71.37237065835859	0.571160778912968	0.280426686344221	2.03675615312828	0.0416744842502902	0.136307620794026
PAS_chr4_0503	11.0876081252247	1.08811927910154	0.534426608722526	2.03604996709005	0.0417453380584402	0.136352656641258
PAS_chr1-4_0218	113.694278661292	0.5709415107839712	0.28046990547649203	2.03566050986467	0.041784457103377	0.136352656641258
PAS_chr1-1_0267	71.4470930801473	-0.55532439967253	0.272795816805139	-2.0356778420440502	0.0417827155124796	0.136352656641258
PAS_chr1-1_0295	9.37978084743146	-1.20912047518896	0.5977284506116	-2.02285916615108	0.0430876695568452	0.140497523739038
PAS_chr4_0219	90.94609214046329	-0.521905168595594	0.258106268052198	-2.02205538259167	0.04317063067528	0.14066016983240698
PAS_chr1-1_0171	320.026556353254	0.522638742943499	0.25886382516297196	2.0189717223504	0.0434901586798473	0.14159276776930402
PAS_chr1-1_0143	8.2668150901132	1.2377714858439	0.6141122754941851	2.01554591112488	0.0438474806163167	0.142646891798453
PAS_chr2-1_0640	42.651527297906	0.675799860069281	0.33537811326115696	2.01503864846135	0.043900599693735	0.14265930696536402
PAS_chr3_0581	62.2280451619784	0.568393029381297	0.282099277427786	2.01486878861928	0.0439183990634199	0.14265930696536402
PAS_chr2-2_0157	40.2546522584387	0.639297787506234	0.317631128361763	2.0127050859389097	0.0441456640244387	0.143288063688483
PAS_chr1-3_0084	14.6625338618	-1.02892303252933	0.512091338802757	-2.00925685432387	0.0445099010145834	0.144360106112898
PAS_chr3_1198	7.50403411435357	1.37137002918445	0.6827267376277151	2.0086660644778402	0.0445725599303877	0.14445314392073802
PAS_chr4_0776	109.19933245433701	-0.4850553283274411	0.24203649034264496	-2.00405867578381	0.0450637754025066	0.145933871295855
PAS_chr3_0929	14.871056621559	-0.954948603929865	0.47694785258379796	-2.00220757627184	0.0452624112009763	0.14646558023329598
PAS_chr1-4_0270	10.353831916118999	1.17851030769736	0.589649965976986	1.9986608593196398	0.0456450606690642	0.1475914813421
PAS_chr3_0458	44.7118250934476	-0.6223596330580129	0.311483567074217	-1.99804965284003	0.0457112773009574	0.147693275899446
PAS_FragB_0042	18.0218220890351	0.883592433507293	0.44230527947360704	1.9976981386224197	0.0457493961456024	0.147704200767731
PAS_chr2-1_0769	460.020795498135	0.617407691335768	0.309110744174573	1.99736729625639	0.0457852977580247	0.147707956044857
PAS_chr2-2_0099	24.060958517600497	0.7997793691227361	0.401166490830993	1.99363453180259	0.0461920087371638	0.14890706683125102
PAS_chr1-4_0167	28.2445298920107	0.737163108723495	0.3701922368350711	1.9912981293876202	0.0464481210011063	0.149560095715917
PAS_chr4_0898	40.10862911541479	0.6278778179442889	0.315335029754375	1.99114515895479	0.0464649309597193	0.149560095715917
PAS_chr1-4_0400	6.846347408722591	1.3554853591139497	0.6811010845514971	1.9901383067192302	0.0465757020323535	0.149803241332501
PAS_chr3_0368	47.569367741212	-0.627233461759589	0.31568276004018103	-1.98691072543763	0.0469322908549638	0.15083605496243802
PAS_chr1-1_0053	250.23788324471698	-0.45619196789369104	0.22982246931664102	-1.9849754867317502	0.0471471988607548	0.15141230328997698
PAS_chr1-4_0471	232.46630250809102	-0.48137140642890297	0.242625860829557	-1.98400700066785	0.0472550595098041	0.15164416078165102
PAS_chr2-2_0166	113.60929924224199	-0.48306682963980896	0.24353954447088	-1.9835252245762802	0.047308792338333	0.151702100318697
PAS_chr2-1_0872	8.87361855270135	-1.18876332442553	0.599445243816073	-1.9831057743620601	0.0473556157498375	0.151737813239118
PAS_chr4_0951	21.7998849549057	0.813197647710119	0.41054523621760103	1.9807747745466497	0.0476165368972189	0.152344254993962
PAS_chr1-3_0168	44.2441286467062	-0.673112817732155	0.339822961757266	-1.98077497250747	0.04761651468720599	0.152344254993962
PAS_chr3_1192	6.8532999485628405	-1.3518711083044699	0.6827702394136821	-1.97997954548425	0.0477058271274823	0.152515170636131
PAS_chr1-3_0101	70.2019533674946	0.5508550502874561	0.278605088450883	1.97718948117694	0.0480202161607066	0.153229176959358
PAS_chr2-2_0445	123.856071548191	-0.4609394686647221	0.23316082276157	-1.97691646137344	0.0480510737820071	0.153229176959358
PAS_FragD_0019	63.5149484617897	-0.549765668178905	0.278153113741946	-1.9764857591669598	0.0480997870747868	0.153229176959358
PAS_chr2-1_0433	11.4740885749124	-1.04708805876602	0.529795279594327	-1.9764012611961999	0.0481093488336649	0.153229176959358
PAS_chr3_0642	6.840357115808111	-1.35555770186385	0.685859921314667	-1.97643521619618	0.0481055063066068	0.153229176959358
PAS_chr2-1_0342	83.66167272122091	-0.527927742978689	0.267212358300389	-1.97568610350429	0.0481903397867784	0.15337224908187302
PAS_chr1-4_0007	63.9663584139744	0.545660991727373	0.276285694514134	1.9749882189410901	0.0482694849727461	0.153509237175854
PAS_chr4_0288	100.55820156490101	-0.505789162896235	0.256307353405832	-1.97336969140865	0.0484534581137938	0.15397915089675
PAS_chr4_0151	10.0395489841434	1.11347441735628	0.564803343660376	1.9714373681644197	0.0486738703439207	0.15444872888235098
PAS_chr2-1_0532	10.0626535823101	-1.1521835869535701	0.5843475851622211	-1.97174355847422	0.0486388884357934	0.15444872888235098
PAS_chr1-4_0646	121.236125230218	0.473091630900594	0.24018993082160603	1.9696563851878102	0.0488777647528816	0.154980056472224
PAS_chr4_0787	26.5091769251844	-0.746278340890016	0.37922218866071594	-1.96791844782505	0.0490774218396737	0.155497166663407
PAS_chr2-2_0467	18.165374954411103	0.845456542872287	0.42969894520510205	1.96755554628773	0.0491191988321488	0.15551365110521
PAS_chr2-2_0247	26.392056595570804	0.7265807706091508	0.36951758990379996	1.9662954902858898	0.049264487457666	0.15585758978422304
PAS_c131_0001	41.9099702624569	-0.6323560971037719	0.32169347547314003	-1.96571004796947	0.0493321134832044	0.15595549927924499
PAS_chr3_0493	26.039553706546503	0.75493581649057	0.3843992588634729	1.9639367118517301	0.0495374317772446	0.15648823173614002
PAS_chr2-1_0686	7.41987392671896	1.27946716264699	0.651902604633081	1.96266613072842	0.0496849810623317	0.15672146845477303
PAS_chr2-1_0649	39.0816388663017	0.6431273029274761	0.327673606818671	1.9627070644214901	0.0496802217993392	0.15672146845477303
PAS_chr1-1_0397	51.4965660779085	0.5915877143186121	0.301476924389299	1.9622984927187699	0.0497277425995798	0.15674007526568803
PAS_chr2-1_0585	15.5608833410889	0.8922666940313271	0.455037820543159	1.96086271019465	0.0498950403157005	0.15707537256051501
PAS_chr3_1113	61.300514664677294	0.5408257451421121	0.27582572749698603	1.96075163129234	0.049908002899637	0.15707537256051501
PAS_chr1-4_0154	70.124874609772	0.5444752008073069	0.27783315004800896	1.95972007196846	0.050028517790325994	0.157250462164291
PAS_chr4_0557	11.5572779433815	-1.0178825451416802	0.519422593006049	-1.95964241611229	0.050037600025467005	0.157250462164291
PAS_chr2-2_0109	163.113523294048	-0.439148175182511	0.224282344146213	-1.9580149157716298	0.0502282624917718	0.157708718244792
PAS_chr1-1_0456	18.8470472821117	-0.8362883043097159	0.42716481500501097	-1.9577649537916801	0.0502575995347351	0.157708718244792
PAS_chr1-4_0452	17.3770114747459	-0.8570515507925759	0.437871069797291	-1.9573148579771298	0.0503104617021372	0.15775817341997597
PAS_chr2-1_0255	57.6256497557841	0.6251316079794721	0.319647301800514	1.9556918029910502	0.0505014709343138	0.158007545557544
PAS_chr1-1_0147	29.4042902630258	-0.7125088679063271	0.36426662572549606	-1.9560091910348703	0.0504640714014477	0.158007545557544
PAS_FragD_0023	23.774220106736003	-0.7471367168665458	0.38199711303693196	-1.9558700612334499	0.05048046295311099	0.158007545557544
PAS_FragB_0041	32.8082362109985	0.708649712880461	0.36257685464758294	1.9544813845584699	0.0506443142615545	0.158337959000095
PAS_chr2-1_0394	21.730931594387602	-0.7930834189891071	0.405897092405741	-1.95390268574855	0.0507127269002394	0.158435352520072
PAS_chr4_0012	38.133034473550296	-0.656417018894334	0.33633616093201696	-1.9516694757868	0.0509774588404196	0.15914548824483402
PAS_chr3_0392	32.9660105301807	-0.664180126950739	0.340424305510202	-1.9510361516499701	0.0510527454392101	0.159263590320999
PAS_chr2-1_0376	216.563525604547	-0.46028357553285904	0.236157831343905	-1.94905065359688	0.0512893758655896	0.159629548067289
PAS_chr2-2_0293	93.6695189751767	-0.491231997424364	0.252013709236068	-1.94922728177543	0.051268288287937995	0.159629548067289
PAS_chr1-4_0034	44.555040042845604	-0.6062362804320339	0.31097754300970504	-1.94945356685487	0.051241282796654006	0.159629548067289
PAS_chr4_0439	46.256597675919195	-0.623301479748164	0.31983985859006	-1.9487923815869799	0.0513202239435522	0.159629548067289
PAS_chr3_0622	38.9170929694135	0.6688279436103579	0.344169710923741	1.9433085550010902	0.051978888473362	0.16156011241866597
PAS_chr3_1232	82.085632549236	0.529787216056212	0.273124368666322	1.93972884456698	0.0524126521609062	0.162789333081208
PAS_chr2-2_0054	553.763698652976	-0.398323967014754	0.205419698205425	-1.9390738594914199	0.0524923452080837	0.16279901664826502
PAS_chr1-4_0495	16.0629741840812	-0.8887827336941508	0.45829747086538897	-1.9393140704352798	0.0524631066153034	0.16279901664826502
PAS_chr2-1_0418	27.8861783761316	0.858850510305626	0.443179802030838	1.93792791632202	0.0526320175490238	0.16304159835875304
PAS_chr2-2_0153	27.4644033358779	0.7254243491352551	0.37453601095033795	1.93686141766337	0.0527622858282324	0.16304159835875304
PAS_chr1-4_0487	67.3689314476835	-0.5855945774534339	0.30232460949496603	-1.9369729061477	0.0527486553830275	0.16304159835875304
PAS_chr3_0225	195.29936226757098	-0.652989964409318	0.336997130772392	-1.9376721781359898	0.0526632303517263	0.16304159835875304
PAS_chr2-1_0830	6.699150101836951	-1.3191677625295302	0.6810177230566309	-1.9370534978277298	0.0527388041759412	0.16304159835875304
PAS_chr2-1_0505	8.79853881769394	1.1533367997105102	0.596348644384173	1.9339975206978401	0.0531134326818622	0.16388847297770498
PAS_chr1-3_0209	14.263150231296502	0.9363570669915691	0.4841029923985711	1.93421045045028	0.0530872580197045	0.16388847297770498
PAS_chr1-4_0245	13.5710656254754	0.950236044209789	0.49142433258483204	1.9336365360902301	0.0531578318099589	0.163906527089155
PAS_chr2-1_0794	18.7544969214442	-0.8094816000777091	0.419651608555734	-1.9289372030852199	0.05373865856990401	0.1655773740864
PAS_chr1-4_0585	21.1281092151315	0.796615777633764	0.413157292844122	1.9281174299259298	0.0538405214488909	0.16577110586580998
PAS_chr4_0849	115.44977502902701	0.4955467505246551	0.257515398334439	1.9243383259011297	0.0543121895541455	0.16710233718106102
PAS_chr4_0688	82.37433244428959	0.62889239252993	0.327405059050136	1.9208389581836798	0.0547520132955157	0.16833373863523698
PAS_chr1-4_0405	10.5297161958723	-1.10729374184801	0.5765614966172621	-1.9205128131944298	0.0547931562528037	0.168338511840261
PAS_chr1-1_0335	21.6136267609755	-0.78221365991149	0.40757946957791097	-1.91916845252669	0.0549630186465749	0.168738451469485
PAS_chr2-1_0435	23.8577393022598	-0.7461417551935999	0.389122373994924	-1.91749897990531	0.0551745704485636	0.16926570963008097
PAS_chr1-1_0235	16.2122813154867	0.902563345520468	0.47113197395244705	1.91573358511126	0.0553990152112657	0.169831732284284
PAS_chr2-2_0085	57.3360283638159	-0.548350246671795	0.28633628501566905	-1.91505678940337	0.0554852616532849	0.169973582528651
PAS_chr3_1040	77.48048155967071	0.532624108122645	0.278326971554455	1.9136632901509398	0.055663192503428	0.17039589238630404
PAS_chr3_0068	24.7360008894567	-0.767475580118741	0.401122170290286	-1.9133212695856001	0.0557069364472195	0.17040711782271697
PAS_chr2-1_0237	37.9131057895407	0.6112964766464929	0.319595883021302	1.91271699393496	0.0557842924405773	0.170521072219507
PAS_chr2-1_0683	17.0071772416269	-0.867808108349751	0.453813859652132	-1.91225563056836	0.0558434138236112	0.170579163489939
PAS_chr1-4_0146	10.202202241353401	1.1288180294692098	0.590533074252219	1.9115238056710202	0.0559373005327575	0.170743289206953
PAS_chr1-4_0600	10.5714526662237	1.0279594163178	0.539694896717948	1.9047047184791597	0.0568184653115651	0.17330854699051298
PAS_chr3_0955	58.069987491707	-0.548352423070251	0.287978169153811	-1.90414580619606	0.0568911974557323	0.173406001133888
PAS_chr3_1047	9.97082719775096	-1.06773202600015	0.561179954569697	-1.9026553199300802	0.0570855356162566	0.17387370876814
PAS_chr3_0055	6.61180440999045	1.34564529339846	0.7075885292257829	1.9017341828178302	0.0572059146286799	0.174081331795832
PAS_chr2-1_0327	22.3384482650839	-0.7487838652373471	0.39378435436158	-1.90150740359227	0.0572355836901629	0.174081331795832
PAS_chr3_0133	31.2264460049182	0.688799278562516	0.362775222052665	1.89869438895284	0.0576046697394297	0.17495361123718203
PAS_chr3_0386	12.714247640043599	-0.9504412267916891	0.500538769381156	-1.89883638377657	0.0575859917787102	0.17495361123718203
PAS_chr3_0530	16.4192179899443	0.852419305668897	0.449318768495117	1.897137100513	0.057809845756687996	0.175451437656986
PAS_chr4_0632	12.263175538843301	-0.9497655716733859	0.5011018397836671	-1.89535438960554	0.0580454669717551	0.176040888419332
PAS_chr3_0823	20.5807257305532	0.8083236412078678	0.426867865479936	1.89361558125031	0.0582760538256129	0.176561700748805
PAS_chr2-2_0227	60.1955276469196	0.549012314958933	0.289955950469391	1.89343351660889	0.0583002417336128	0.176561700748805
PAS_chr4_0764	13.431307296518199	0.94839750366848	0.50130170901578	1.89186967969947	0.0585083464739519	0.176814135897117
PAS_chr2-1_0161	23.535920812748397	0.743644101258035	0.393001377686985	1.89221754293779	0.0584620019306945	0.176814135897117
PAS_chr1-1_0230	9.136901148101598	-1.09459885721026	0.5785666486678721	-1.8919148895473603	0.0585023216071227	0.176814135897117
PAS_chr1-4_0630	9.194994015072279	-1.09068559159886	0.576793908247307	-1.8909450602783	0.058631678489950004	0.17706100634891198
PAS_chr2-1_0412	206.26358880307097	-0.526796989567467	0.27874091019306	-1.88991629970139	0.0587691552267917	0.177350211514775
PAS_chr2-2_0474	37.7284054506426	0.691495604955641	0.366262544599992	1.88797794137221	0.0590289118450631	0.177962525968712
PAS_chr1-3_0180	25.661399269075602	-0.701640888173433	0.37167554121419705	-1.88777794169963	0.0590557676721197	0.177962525968712
PAS_chr4_0571	17.8978112893511	-0.813308710223087	0.431052521132432	-1.88679724708817	0.0591876015495705	0.1782334856861
PAS_chr4_0178	21.835661598762	0.781414551132457	0.4146004721965471	1.88474110266333	0.0594648001662106	0.17894149349379201
PAS_chr3_1063	39.2905702301769	-0.632897018781842	0.336036389460502	-1.8834181018250502	0.0596437290907271	0.17935299582303502
PAS_chr3_1123	27.951072109864302	-0.7302180771259359	0.3882363555422779	-1.88085960189377	0.0599910198712832	0.18026983497717
PAS_chr1-1_0044	16.2872369213672	-0.8611130170062099	0.45839216403181604	-1.87855091027787	0.0603058393931242	0.18108787365788395
PAS_chr4_0855	23.148272065758	0.791445319651997	0.42151594108136997	1.87761657986552	0.0604336359498297	0.18134355685157103
PAS_chr1-4_0480	123.839975485403	-0.44840421336749703	0.23907106638590897	-1.87561054604443	0.0607087772174452	0.182040705732424
PAS_chr4_0708	8.251821020533638	-1.1509651401970702	0.613876655739343	-1.87491270344995	0.0608047341225748	0.182199950309505
PAS_chr2-1_0232	38.1673143117617	0.6508012219742509	0.34743687435262	1.87314954173155	0.061047737794932	0.18279928246764102
PAS_chr3_0309	14.9578086231566	-0.916822107830403	0.48972903835445203	-1.87210076598895	0.0611926640579637	0.183104298081958
PAS_chr1-4_0051	26.2538886226543	-0.7440317745851021	0.397567687737009	-1.87145937040356	0.0612814363684825	0.183116159938333
PAS_chr4_0664	13.947173195026199	-0.9213730484075641	0.492331155336198	-1.8714498126335002	0.0612827600169915	0.183116159938333
PAS_chr3_1158	49.2297419099506	-0.553709863503291	0.29593691879080797	-1.8710401722290702	0.0613395130707991	0.18315702919735802
PAS_chr2-2_0052	22.9549802959517	-0.7284318857846321	0.389522075846468	-1.870065731709	0.06147469047945299	0.183431848363954
PAS_chr3_0295	54.8939388627101	0.542246506417581	0.290500117795508	1.86659651132839	0.0619579551521038	0.184744197269807
PAS_chr4_0723	8.42068942317033	1.1659951032139197	0.62535447753221	1.86453466810568	0.0622466577923607	0.18547497472538002
PAS_chr1-3_0236	31.3140970855016	-0.7151569852624151	0.383693045161834	-1.86387789479159	0.0623388536396284	0.185619611817717
PAS_chr3_1027	21.1158439362709	-0.745464042359103	0.40006926102574697	-1.86333746423754	0.0624148023333771	0.185715702954177
PAS_chr2-1_0072	5669.740220138499	0.45264166367108	0.24314553101553302	1.86160799164416	0.0626583660079536	0.18617985483285698
PAS_chr4_0389	8.3980342890852	-1.17679803787343	0.632068969687379	-1.86181903290629	0.0626286027785039	0.18617985483285698
PAS_chr3_0854	10.752039736630302	1.0293131199219598	0.553432728363156	1.8598703458797499	0.0629038717404276	0.186737486638823
PAS_chr1-1_0353	31.4349926818436	0.670221603901435	0.360400384730124	1.8596584029823202	0.0629338707322279	0.186737486638823
PAS_chr4_0182	31.782931066796102	-0.6367643739648979	0.34261023132714197	-1.8585678877665601	0.0630884123551329	0.18706550162763302
PAS_chr2-1_0463	93.3995324691841	0.46647458575636996	0.251796599566519	1.8525849298975	0.0639418741159028	0.18933206736825797
PAS_chr4_0945	187.555426595346	-0.40924482559403497	0.220887288377496	-1.8527314477899501	0.0639208601970447	0.18933206736825797
PAS_chr1-1_0236	94.35970908470041	-0.483285226120872	0.260981789657407	-1.85179673553195	0.0640550166045806	0.18953509436512
PAS_chr2-1_0189	134.80315747614299	-0.485707165264247	0.262399486169019	-1.85102178497175	0.0641664191100133	0.189732694058259
PAS_FragD_0014	226.60041272932997	-0.40364348986614795	0.21810582507151802	-1.85067725602372	0.0642159979833208	0.18974734080964603
PAS_chr1-3_0297	20.5314537029602	0.7556926829480941	0.408490672774323	1.84996312844966	0.0643188640597636	0.18991931248757998
PAS_chr3_1197	21.571921367060398	0.7721006701890429	0.41746006214567294	1.8495198468101999	0.0643827846927805	0.189976128045595
PAS_chr3_0595	463.112370284342	-0.37979852495213895	0.20556990227190397	-1.84753955104666	0.0646689814413744	0.19068828646929503
PAS_c131_0007	148.27678175383699	-0.438856076939064	0.23788198829222898	-1.8448478596031699	0.0650596731734538	0.1917073668285
PAS_chr1-3_0027	585.3843539975489	0.39268135897808293	0.21293993810803	1.8440944543661202	0.065169375988267	0.191764835087966
PAS_chr1-1_0475	341.92956680719	-0.49416250060878397	0.267959421088432	-1.8441691603957502	0.0651584912854397	0.191764835087966	CIT1
PAS_chr2-2_0068	68.892029260931	-0.522226171837323	0.28324880951664505	-1.8437012064710399	0.0652266971143096	0.19180077187416603
PAS_chr4_0813	18.934563031274	0.8347623833888921	0.453001133828144	1.84273795593981	0.0653672794115495	0.19208132139454603
PAS_chr4_0391	78.8941532621401	-0.48388615872150204	0.263073535674381	-1.8393570355949098	0.0658626891067748	0.193375585587807
PAS_chr3_1084	325.81770153731003	-0.5018371924537439	0.27286926759443597	-1.8391121758703202	0.0658986885034649	0.193375585587807
PAS_chr2-2_0358	8.14260586185626	1.15989988734931	0.631049323452428	1.8380494903371	0.0660551130126987	0.19356742972432503
PAS_chr1-1_0351	49.21426037917029	0.556085614297892	0.302508536399942	1.83824767696043	0.0660259172766674	0.19356742972432503
PAS_chr2-1_0810	45.3515613399589	-0.5761260173604991	0.313594761784865	-1.8371672220588202	0.0661852129195062	0.19381510009210798
PAS_chr4_0608	22.161707143551897	-0.7328728661001779	0.39920676411709705	-1.83582276648301	0.0663838732188918	0.19426306189038395
PAS_chr2-1_0391	40.4077875182593	0.590077092084243	0.32167126859919204	1.83441031166352	0.0665931100899368	0.19460749422846102
PAS_chr3_0024	20.9934486944595	-0.738079790566053	0.40234347445097796	-1.83445199794332	0.066586927038746	0.19460749422846102
PAS_chr1-3_0210	29.038271447075	0.6541657243488499	0.35717129264665204	1.83151820377684	0.0670232331579898	0.195729936392701
PAS_chr4_0040	71.9369884028749	0.590090125427557	0.322345406260014	1.83061434711922	0.0671581255896281	0.195854835395815
PAS_chr4_0356	67.5024561507865	-0.557304084049989	0.30439082272893203	-1.8308833329915601	0.0671179585457339	0.195854835395815
PAS_chr2-2_0143	25.0313251639691	0.727937045410935	0.397791988848225	1.8299439551777301	0.0672583197928048	0.195939007404004
PAS_chr4_0930	23.890150772076996	0.715826972071764	0.39120403451256	1.8298046771518701	0.0672791511782327	0.195939007404004
PAS_chr4_0215	18.9544354792191	0.8466895855506771	0.462906099671465	1.8290741602921	0.0673884993159867	0.196123134217369
PAS_chr1-1_0377	20.9075042081662	0.745985901287248	0.408202308609782	1.82749064753666	0.0676260311230657	0.196679811446837
PAS_chr4_0657	20.565426035200602	-0.7554753151427092	0.41357637631634997	-1.82668875304627	0.0677465802502878	0.19689573426126
PAS_chr1-1_0042	64.8320032815119	-0.535312512591559	0.293154915165105	-1.82603969744144	0.0678442824366836	0.197045006093428
PAS_chr2-1_0425	14.903676551626502	0.859003886337047	0.471250987074485	1.8228160999083	0.068331248452554	0.198323869228846
PAS_chr2-1_0838	15.2295423867468	0.8672604928012789	0.47643619138817994	1.8203077525961298	0.0687121514349672	0.19923788724591102
PAS_chr3_0836	3270.9520699263103	0.47189326059121506	0.25930795554479896	1.81981790570128	0.0687867399992939	0.19923788724591102
PAS_chr3_1133	15.9540844970348	-0.8098242756898771	0.444991783220096	-1.8198634361959198	0.0687798043066366	0.19923788724591102
PAS_chr2-2_0044	24.008803357403398	0.7561903092052908	0.41583006639818393	1.8185080164001202	0.0689865226007689	0.199680526956072
PAS_chr2-2_0169	25.8349445858737	0.68200427206693	0.375405349362172	1.81671431487506	0.0692608686975477	0.20033824061358702
PAS_chr1-1_0387	22.059785757119897	-0.7280228926351109	0.400831182104346	-1.8162830766135099	0.0693269599009416	0.200393088714347
PAS_chr2-2_0252	13.459379438145199	0.8755389799328209	0.48246914679313707	1.81470459977043	0.0695693178072201	0.20082059695607601
PAS_chr3_0963	26.3965781805375	0.7217396743726641	0.397713586105696	1.8147222010687198	0.0695666114894609	0.20082059695607601
PAS_chr4_0552	1376.1307240620001	-0.387260006361735	0.21360828687282604	-1.8129446756543401	0.0698403547158859	0.20146620641244697
PAS_chr2-1_0113	58.0472023995955	-0.537270076652077	0.29669467953174	-1.81085173990995	0.0701638047112261	0.202262032292972
PAS_chr2-1_0346	115.480763137829	-0.44163141456642097	0.243933508337145	-1.810458175988	0.0702247646235395	0.202300609200061
PAS_chr4_0026	22.156157795672197	-0.7229715816358221	0.40024834913423707	-1.8063074668506598	0.0708703261603453	0.20402208993485998
PAS_chr3_0521	45.9983123762673	0.559680981750568	0.310401779020089	1.8030856121940801	0.0713747703843263	0.205335266355992
PAS_chr1-3_0187	6.5267659494116606	-1.27181398631425	0.705792707372187	-1.80196532640509	0.0715508610189096	0.20570267819635102
PAS_chr1-4_0255	19.815352454489	-0.789441231433301	0.43849992272694105	-1.8003223957804297	0.0718097465988811	0.20630746117462304
PAS_chr4_0853	55.53003179218929	0.5762291137965191	0.32022860820900395	1.79943046631371	0.0719506138822392	0.20637773832578
PAS_chr4_0203	51.5975773487714	-0.527795745067669	0.293372922620029	-1.7990608688561898	0.0720090527162441	0.20637773832578
PAS_chr1-4_0623	31.019162757909	-0.6187096765501171	0.34393035499347807	-1.7989388478427601	0.072028354580305	0.20637773832578
PAS_chr4_0084	25.254521829719	-0.684503265542384	0.38035468614897994	-1.7996446224255902	0.07191677040757599	0.20637773832578
PAS_chr4_0819	17.814858450122003	0.8174834272593109	0.454513189278834	1.7985912104253603	0.0720833687551329	0.206396285486077
PAS_chr2-1_0030	21.3923922101165	0.7589505738274659	0.422373230031351	1.79687186560363	0.0723559640231787	0.20703738830858398
PAS_chr2-1_0050	140.51635581811502	0.47247210754124297	0.26303577257077104	1.79622757362451	0.0724583311102331	0.207190870128252
PAS_chr3_0887	21.3390048159012	0.747900777530115	0.41656018990975796	1.7954206754422097	0.0725867007684662	0.207373608486589
PAS_chr1-1_0367	47.199538629705295	-0.545316463594144	0.303761437749839	-1.79521293958069	0.0726197796417054	0.207373608486589
PAS_chr1-4_0379	22.269009616999398	0.8392956534649241	0.467780037662167	1.7942100686029399	0.0727796456781505	0.20769063988154102
PAS_chr1-4_0076	9.20497038156018	-1.03009416422891	0.5746036078718101	-1.7927039616826101	0.0730202727285973	0.20823755844533604
PAS_chr1-4_0566	16.5112005774833	-0.795237130559552	0.443720667585174	-1.79220214124217	0.0731005917977841	0.20832688761674104
PAS_chr1-3_0056	8.142259945156901	-1.1764938266886	0.657684302931037	-1.78884279500884	0.0736401366893532	0.209723952580797
PAS_chr1-4_0644	70.56849681729771	-0.475508092955769	0.26593925599407997	-1.78803272641461	0.0737707280187115	0.20995524466904997
PAS_c131_0010	46.4487658747089	-0.5562461103824621	0.311282126279117	-1.7869516538951298	0.0739453028513858	0.21031132289237
PAS_chr1-4_0664	16.1696233134532	0.8201307799669569	0.459170776425964	1.7861127538442	0.0740810035377065	0.21055643518872197
PAS_chr4_0928	20.5681825045717	-0.7421068318151001	0.415842141001897	-1.78458784871376	0.0743281938382962	0.211117889245448
PAS_chr2-2_0371	65.9651914463044	0.502524985801494	0.28170373679372696	1.7838775996410001	0.0744435565525093	0.21130440751753699
PAS_chr3_1009	20.403977692944103	0.721828152223347	0.40516162794659005	1.7815807382393603	0.0748176278234435	0.21208303567018802
PAS_chr2-2_0237	35.7450987041423	-0.624664066962965	0.350593991853599	-1.78173066703269	0.0747931633843332	0.21208303567018802
PAS_chr3_0586	42.4116169234638	0.550783764539327	0.309278472048729	1.78086680553875	0.0749342125565889	0.21227199986050402
PAS_chr2-1_0241	15.103824879969098	0.8646101477776429	0.48558766630274697	1.78054388069772	0.0749869946769119	0.21228009411866103
PAS_chr3_0241	22.3345779110758	0.802000622459687	0.450841582608924	1.77889674199678	0.0752566923601549	0.21290183360970003
PAS_chr1-3_0148	12.460092230933302	-0.9267607102411629	0.5213349621032821	-1.77766844276514	0.0754583255282814	0.21333031924617898
PAS_chr2-1_0022	278.200793902526	-0.43832569301380603	0.246750933868435	-1.77638919594735	0.0756687906279763	0.21378318787385697
PAS_chr2-2_0410	27.6196577865685	-0.6745870704653231	0.380101555266829	-1.77475482832941	0.075938377890554	0.21440237901104603
PAS_chr1-4_0390	18.3613690392993	0.799898692006096	0.451232503156617	1.7726974152136001	0.076278859649223	0.21522077719210103
PAS_chr3_0924	10.0532820425768	1.08942431118126	0.614689543697005	1.77231632187688	0.0763420633391376	0.21525626877852302
PAS_chr2-1_0249	13.0766451303355	-0.892511742871665	0.5041775455695949	-1.77023302746129	0.0766883295312711	0.21608931555133498
PAS_chr3_0931	107.309140645933	0.485198612967007	0.27430475987737396	1.76883045406836	0.0769221728931102	0.21660468817318201
PAS_chr3_0269	8.91509856495171	1.0367293522145	0.586593730012692	1.76737203139227	0.0771659437335256	0.21700369891200502
PAS_chr4_0228	221.467187710303	-0.41579354081352005	0.23523682785261701	-1.76755291511594	0.0771356754242344	0.21700369891200502
PAS_chr2-2_0394	186.26667891659	-0.40369084476643197	0.228517736636572	-1.76656241527742	0.0773015400654165	0.21724134062006
PAS_chr2-1_0187	12.199353900327198	-0.929101062195583	0.526198394747632	-1.7656858543652298	0.0774485672769548	0.21751077150700898
PAS_chr2-2_0365	13.5737248870143	-0.896361823945165	0.508041771234024	-1.764346702768	0.0776736254981597	0.217998848592855
PAS_chr1-1_0043	43.8893894101098	-0.565682722575891	0.320858053813617	-1.7630310844698	0.0778952471297709	0.21847664300513603
PAS_chr2-2_0095	39.5119410148205	-0.576654802119883	0.327188399117741	-1.76245491488948	0.0779924674030642	0.21860512287266198
PAS_chr3_0385	12.3308193860779	-0.9027954423619251	0.512347781086657	-1.7620754411137598	0.0780565520535629	0.21864061879561897
PAS_chr4_0837	7.3469145770614	1.16631085504299	0.6621538311905639	1.76138957460376	0.078172488363832	0.21882121166755397
PAS_chr4_0831	26.2527861868227	0.6628775076622	0.376541343848441	1.76043751500768	0.0783336532702599	0.21891567018376898
PAS_chr4_0490	78.0848098376687	0.46765300338160604	0.26571582292514	1.75997423952189	0.0784121744331797	0.21891567018376898
PAS_chr1-3_0261	24.744473308188898	-0.665706933674696	0.378237650147723	-1.76002292054929	0.0784039204118147	0.21891567018376898
PAS_chr2-1_0111	13.803483322734401	-0.8392173757079799	0.47661472484939205	-1.7607877641068899	0.0782743315902407	0.21891567018376898
PAS_chr1-4_0194	106.50717571149	0.45858623002213106	0.260933991522331	1.7574798413448	0.0788360549248039	0.219954662427996
PAS_chr3_0143	90.67253648351509	-0.47081096720351	0.268246139257798	-1.75514536204018	0.0792344468640319	0.220921224961222
PAS_chr1-4_0649	49.90982033098471	-0.54925664085795	0.31317965701446	-1.75380689184608	0.0794636017555434	0.22141496373825098
PAS_chr4_0395	30.572772389308	-0.615644338835928	0.35126861745531	-1.75263120086227	0.0796653320399739	0.22183169078845397
PAS_chr1-4_0662	12.283407654275901	-0.871996321669372	0.49786836733166906	-1.75145958025581	0.0798667778562849	0.222247080788563
PAS_chr1-1_0286	27.838281983547002	-0.658198207409136	0.37597778693366496	-1.7506305698992402	0.0800095659868209	0.222498806132088
PAS_chr2-1_0603	7.11629345681077	-1.1329069965496699	0.647338711846132	-1.7500992537875	0.0801011885136426	0.222608008862751
PAS_chr2-2_0058	83.26274847531009	-0.44986804401027397	0.25736374559937497	-1.74798529980427	0.08046657292687899	0.22347737954610697
PAS_chr4_0570	15.2736119383106	0.8213831304494169	0.47058438407989206	1.74545343669961	0.080905970938699	0.224551036835084
PAS_chr4_0359	11.8320933888115	0.910786452201592	0.522230407973016	1.74403182636706	0.081153540336884	0.22509122864476896
PAS_chr1-4_0368	201.24362633397098	0.39276077624512895	0.22539885895589198	1.7425144832786799	0.0814184593883047	0.225434133273792
PAS_chr3_0432	68.8745380687654	-0.477661487539675	0.274130795819153	-1.7424583258233899	0.0814282775966824	0.225434133273792
PAS_chr2-1_0758	62.1208217148748	-0.517280171543902	0.29687577473608395	-1.74241287287167	0.0814362250020096	0.225434133273792
PAS_chr3_0423	12.6255518881434	0.9180726978480519	0.527166690873465	1.74152258430231	0.0815920180601522	0.225718452044091
PAS_chr3_0564	24.8367846071917	0.649626363465611	0.373277684023389	1.74033003115425	0.0818010837177049	0.22614968008301803
PAS_chr4_0445	17.8507992435056	0.7681829104933029	0.44188170551566897	1.73843565122671	0.0821340793804321	0.226922745630667
PAS_chr3_1038	7.74562963637575	1.10041336351364	0.633550440649708	1.7368993736081397	0.0824049340203026	0.227523233411901
PAS_chr1-4_0541	8.77396113850501	1.05008314313336	0.604820350725221	1.7361901627057401	0.082530216092243	0.227721271138363
PAS_chr2-2_0229	27.4420568756408	-0.6253744553826	0.36027733530108896	-1.7358140357621101	0.0825967215301532	0.22775697791583102
PAS_chr3_0424	25.7983465041215	0.7089026688601351	0.408618492849326	1.7348766178371102	0.0827626615217712	0.228066647304324	KpSDH
PAS_chr2-1_0862	38.903912152925294	-0.5674703847105389	0.327340441126664	-1.73357860323454	0.0829928796476693	0.22855293022143103
PAS_chr4_0311	99.1158206058346	0.514022766653084	0.296608116389201	1.7330030375116203	0.0830951289083199	0.228686400076489
PAS_chr4_0998	11.2059548944726	0.914193513729108	0.5281418660102679	1.7309620247210902	0.08345853782046299	0.22953797077141602
PAS_chr1-1_0091	34.2764425250997	-0.6105161544297131	0.35295144455271005	-1.72974544757399	0.083675764914301	0.22998665314518899
PAS_chr3_0495	104.03707501251999	0.5689207807381751	0.329182254540818	1.7282850849046298	0.0839371257634437	0.230555981102172
PAS_chr1-1_0487	24.273205298729998	-0.67278314584211	0.389595949367004	-1.72687407796517	0.0841902807957174	0.230969910195541
PAS_chr2-1_0420	6.374499145822081	-1.18417413550696	0.685746430781238	-1.7268396631067902	0.0841964630298892	0.230969910195541
PAS_chr2-1_0543	14.901982395339902	0.8218742874689491	0.4760269690165871	1.7265288333701798	0.0842523166700218	0.230974113785256
PAS_chr2-1_0884	27.7641898278285	-0.641848114188589	0.37184162263597	-1.72613304997583	0.0843234792044316	0.231020253593584
PAS_chr3_0871	29.2023961366443	0.60828231480951	0.35254453852163703	1.72540558239899	0.0844544059869348	0.23108116747519103
PAS_chr1-4_0422	184.82055313417	-0.38718189935882596	0.22439443477967602	-1.7254523256737	0.08444598837223301	0.23108116747519103
PAS_chr1-4_0219	157.3861412727	0.405594897994002	0.23526897836130897	1.7239625080154801	0.0847146116671582	0.23164406997347697
PAS_chr3_0598	9.43257200429097	1.02597316487742	0.59523577573301	1.7236416336265599	0.084772557670549	0.23165354448276002
PAS_chr1-4_0038	14.6252465297784	-0.803700809296511	0.46694836181103205	-1.72117706159072	0.0852186989267656	0.23272312642042897
PAS_chr1-1_0134	53.257172723816005	0.513499553540277	0.29869270537575	1.7191566593308798	0.0855858501720809	0.233575760546655
PAS_chr1-4_0169	33.2022057304264	-0.58457586952658	0.340327917730783	-1.7176841483483898	0.0858542422410939	0.23415794612516397
PAS_chr3_1200	114.45840019952499	-0.437215422779708	0.254678705226124	-1.71673333422798	0.0860279065847338	0.234387309426606
PAS_chr2-1_0268	6.285934681423349	-1.1883324122696202	0.6922512051276851	-1.7166202145512	0.0860485865510186	0.234387309426606
PAS_chr3_0285	30.2912131973283	0.619867400184296	0.361343016395159	1.7154542140269802	0.0862619830032187	0.23481815091529198
PAS_chr4_0970	7.44714857142385	1.10960503703754	0.6472595168143679	1.7143124329769701	0.0864713609534137	0.23523750913238298
PAS_chr3_0985	13.874004841283698	-0.817252771977323	0.476835728079846	-1.71390842558776	0.0865455454024559	0.23528878455961802
PAS_chr1-3_0142	12.360201123140198	0.9120351963124891	0.532287942239981	1.7134244906515301	0.0866344739107933	0.235380053079037
PAS_chr3_0623	21.830650482582804	0.699176115914169	0.408397697082799	1.7119981843884298	0.0868970030538595	0.2357919955233
PAS_chr1-1_0449	45.8910271672296	-0.5249776930774461	0.30660648160840503	-1.71221981454372	0.0868561672164511	0.2357919955233
PAS_chr1-3_0025	16.9876281278968	0.745870440624691	0.435885518504436	1.71116132323882	0.0870513363065669	0.23593963846714103
PAS_chr3_1180	6.77987694968598	-1.1940481824376699	0.697824319401921	-1.7111014179916297	0.0870623924635334	0.23593963846714103
PAS_chr2-1_0347	9.4456828122002	-0.971989708856988	0.568493641056778	-1.7097635552266597	0.0873096048455708	0.236458878855648
PAS_chr2-1_0864	43.808991926007096	0.55203166305552	0.322956541366161	1.70930633799932	0.0873942199177221	0.23653737943358
PAS_chr3_1220	24.471695922790104	0.6684726806425539	0.39115468801604203	1.70897269321527	0.0874560077601471	0.23655403625709
PAS_chr2-2_0114	6.80535759133087	1.12691656273276	0.6596867561492951	1.70826009803617	0.0875880916410554	0.23661027043060198
PAS_chr4_0303	162.264119838251	-0.380349926572996	0.222630332185999	-1.70843713360329	0.0875552619996117	0.23661027043060198
PAS_chr2-2_0333	16.0832708782948	0.8763300982717509	0.513449072406096	1.70675174105417	0.0878682056912403	0.23706574276595999
PAS_chr2-2_0493	71.7053296709068	0.4593002144709871	0.26909992276393	1.70680173280433	0.0878589102580218	0.23706574276595999
PAS_chr1-1_0003	34.7397943062999	0.56361109049236	0.330800364526495	1.7037801373015702	0.0884221701095383	0.23840904711842603
PAS_chr1-1_0324	48.570375436171396	-0.54275612316635	0.31929290117167203	-1.69986905808009	0.0891555581920615	0.24023411497632802
PAS_chr2-1_0057	10.351607311707099	0.9879499002229131	0.5818901814424631	1.69782878579229	0.0895400812274174	0.24082132163488001
PAS_chr1-4_0109	76.29491166574199	0.44649582511214203	0.262983195234642	1.69781124118506	0.08954339358060799	0.24082132163488001
PAS_chr1-4_0083	189.693864431432	0.365801523337567	0.21538356254751198	1.69837251743328	0.0894374757233488	0.24082132163488001
PAS_chr2-1_0573	94.8978737117536	0.45045872014396793	0.265468816063285	1.69684231400115	0.0897264764867793	0.241134992278065
PAS_chr3_0462	200.71793620953	-0.38915846833372	0.22937630907025103	-1.6965939939967098	0.089773446090352	0.241134992278065
PAS_chr2-2_0051	64.33503368984479	-0.498323459690928	0.29396458196367603	-1.6951819717944898	0.090040905795444	0.24170071429433604
PAS_chr4_0628	42.3253337220064	0.548057588367935	0.32342549364143897	1.69454047112171	0.0901626280238243	0.241731193203548
PAS_FragB_0005	42.1047781518521	-0.536477596790725	0.31659506893836303	-1.69452290773098	0.0901659624696205	0.241731193203548
PAS_chr2-1_0040	11.125979790478599	-0.903851560775882	0.533559929350187	-1.69400195002774	0.0902649124955607	0.24184398735420498
PAS_chr4_0536	17.631293276269	-0.739137803674955	0.436934191489551	-1.69164560263678	0.0907135660039041	0.242892999148993
PAS_chr2-1_0756	41.1941229828228	0.5980972971769389	0.354054793012381	1.68927891665634	0.0911659917670495	0.24395078476620202
PAS_chr4_0312	11.716414033968999	0.874527908661585	0.517976748449401	1.6883536013528502	0.0913433715469587	0.24411817461827104
PAS_chr3_0220	19.335158980775198	-0.7022042287579879	0.415909844843911	-1.68835683373045	0.0913427514286866	0.24411817461827104
PAS_chr4_0517	10.9743871568952	1.01105683717999	0.5993909828294449	1.6868068858948502	0.0916404909814775	0.244621951308806
PAS_chr1-1_0262	26.3393283256685	-0.6314108383536271	0.374330567678451	-1.6867733839359	0.0916469351916575	0.244621951308806
PAS_chr1-1_0414	12.5346286433449	0.8570393945364492	0.51004782871734	1.68031181838715	0.0928966628158306	0.24765966089245103
PAS_chr2-1_0757	45.003220410723294	-0.516365273746374	0.30730778959321997	-1.6802869671148997	0.0929014955605504	0.24765966089245103
PAS_chr3_0974	23.489718322789198	-0.646719899871478	0.3850660950448279	-1.67950361819362	0.0930539343011825	0.24791060692269898
PAS_chr1-4_0418	147.561958829148	0.40650999609056704	0.242095245641282	1.6791325042909	0.0931262226606721	0.24794783891870897
PAS_chr1-1_0421	17.8292591417525	0.7593047266295749	0.45253784350144804	1.6778811706763799	0.0933702990671008	0.24844212242385
PAS_chr3_1092	23.4789298289435	0.697612323215098	0.416935955838586	1.6731882041979	0.0942902517475665	0.25073305217676894
PAS_FragB_0007	36.7369463318037	0.5558288813880601	0.33227657658967896	1.6727898399965802	0.0943686756838719	0.25078475562989
PAS_chr3_1039	26.179378065394395	-0.653642353172072	0.390946659562705	-1.6719476613592401	0.0945346432245955	0.25106889630916895
PAS_chr3_0560	31.7139687499131	0.573933193512445	0.343412067350164	1.6712668193084401	0.0946689872201016	0.251268747602916
PAS_chr4_0996	27.338571174815197	0.7355713765557471	0.44030384952478996	1.6705994675032498	0.0948008177517596	0.251304910898056
PAS_chr1-1_0049	18.9580054225822	-0.710390897102469	0.425219671684476	-1.6706444795658402	0.0947919213200079	0.251304910898056
PAS_chr3_0448	91.88022899315331	0.465000065523871	0.278529214854909	1.6694839920691897	0.0950215002572348	0.251732971397983
PAS_chr2-2_0417	26.275859059589	-0.631474367441573	0.3788816153721721	-1.6666798858036	0.0955780745707629	0.253049796435171
PAS_chr4_0188	68.3452711430343	0.46775882491058	0.28092897418077195	1.66504301051406	0.0959041752140428	0.25375516677667104
PAS_chr2-1_0353	783.282050403914	0.338711050335946	0.203561921945505	1.66392145986233	0.0961281258610543	0.254189546742042
PAS_chr3_0570	12.585455462656	-0.827139595228308	0.49779759220239705	-1.66159822422766	0.0965933596546709	0.25526101010047303
PAS_chr4_0307	24.685931584621102	0.6388121540098809	0.384581609782169	1.6610574654667198	0.0967019059569359	0.255389132999312
PAS_chr3_0233	21.3034198267183	0.6813096677175	0.410251147737267	1.66071361768334	0.0967709771208498	0.255412907956458
PAS_chr2-2_0160	13.3537847246277	-0.813582602093987	0.490369084242349	-1.659122950932	0.0970910193729549	0.25609864415248396
PAS_chr3_1173	7.92278495563413	-1.04008273112734	0.627003485242318	-1.6588149118906	0.0971530945528432	0.25610350777352103
PAS_chr4_0354	45.358687735409	0.532027736291743	0.320955771659719	1.6576356721691998	0.0973910250007035	0.256571647027876
PAS_chr4_0208	349.365434659099	-0.34085455127532305	0.205951985464915	-1.6550194964417602	0.097920543179101	0.257647369800456
PAS_chr2-1_0205	37.0191715251824	-0.5407561535823321	0.326719561353907	-1.6551079811122098	0.0979025962327632	0.257647369800456
PAS_chr2-1_0066	10.247324029275099	-0.9019095139534108	0.545230097567747	-1.65418145105488	0.098090650509702	0.25793534073423197
PAS_chr1-4_0279	41.2171875174712	-0.541969300259831	0.327852818735171	-1.6530872064809499	0.0983131166706907	0.258360551349677
PAS_chr1-1_0145	8.80052708153417	-1.03071024426412	0.62376456959246	-1.6524026764417499	0.0984524902974128	0.25856700972489105
PAS_chr4_0852	49.014332368930205	-0.5079142855883599	0.307512888062708	-1.6516845482092	0.0985988742212977	0.25879161307960397
PAS_chr1-1_0305	8.08459228710556	1.00342079526867	0.607910232820829	1.65060685129873	0.09881887899016802	0.25920905210746104
PAS_chr1-4_0274	84.7805785009288	-0.470322162447288	0.28508248178183304	-1.64977574036701	0.0989888123430524	0.25933483061162
PAS_chr2-1_0217	47.48744234316379	-0.530294858124955	0.32141235836280396	-1.6498894467721998	0.0989655495646857	0.25933483061162
PAS_chr1-4_0484	14.651956521670302	0.770912483663529	0.46771333656217406	1.6482585023766	0.0992996363718661	0.259988949416979
PAS_chr2-1_0117	17.5506250839346	0.7119614267600191	0.432574461934983	1.64587022445867	0.0997904803896431	0.26083977624935395
PAS_chr2-1_0635	355.984472817464	0.33188459982577195	0.201681164153492	1.6455904606599099	0.0998481044470623	0.26083977624935395
PAS_chr4_0899	61.2010591514462	-0.46696629552204794	0.28386741441583196	-1.64501549599489	0.0999666155097675	0.26083977624935395
PAS_chr1-1_0482	79.2857647603268	-0.471590544469596	0.28660902879685995	-1.6454141254700199	0.0998844385372117	0.26083977624935395
PAS_chr3_0281	31.9151193137847	-0.5766640244628579	0.35057925978279403	-1.64488916092794	0.09999267057536398	0.26083977624935395
PAS_chr4_0457	10.9032708001079	-0.876404650044076	0.532473610305872	-1.64591189700582	0.0997818992002666	0.26083977624935395
PAS_chr1-1_0220	88.8001784035502	0.426285989670193	0.259255967208745	1.64426683890736	0.100121095944758	0.26101465356046105
PAS_chr3_0855	90.2667716972687	0.40912722684714503	0.24898665755799104	1.6431692800721898	0.100347913949592	0.26144566796180396
PAS_chr4_0103	20.6847841914188	0.668483365896852	0.40691383275982396	1.64281307755742	0.100421613601813	0.26147746542248
PAS_chr3_0002	7.20183933434855	1.08743749282131	0.662114773517015	1.64237007889897	0.10051333189570301	0.26155611213006696
PAS_chr3_1103	12.7398840905109	0.8230649534725442	0.5014231311769939	1.64145788715522	0.10070240205428999	0.261727758884376
PAS_chr1-1_0478	181.70495220413602	0.384968638200239	0.234517211049978	1.6415368257052902	0.10068602925194198	0.261727758884376
PAS_chr2-1_0078	11.724182062994199	0.8543164135885691	0.522320329978338	1.63561777046664	0.101919608836505	0.26440645318659
PAS_chr1-1_0253	28.9846529282019	-0.607654991866264	0.37144642628974794	-1.63591556913314	0.10185725906565302	0.26440645318659
PAS_chr1-1_0265	17.9307434597315	-0.7007379447776709	0.428382695345445	-1.6357755632789999	0.10188656815039801	0.26440645318659
PAS_chr1-4_0202	39.588463214165294	-0.543547278799725	0.332672112297607	-1.6338829096485001	0.102283438932346	0.265188525817279
PAS_chr3_0074	24.488975539596897	-0.630330884371281	0.385859871742187	-1.63357459671898	0.102348205471997	0.26519474080861105
PAS_chr4_0460	8.3554234119032	0.9910900145475601	0.606869169962107	1.6331197292646202	0.102443817942078	0.265280824536977
PAS_chr2-2_0479	12.2056651064483	0.831544040339265	0.5094593082896479	1.63220894546204	0.10263547695830198	0.265453800502859
PAS_chr1-1_0453	35.7574818610303	-0.53411004175732	0.327208986452407	-1.63232082207805	0.10261191906481698	0.265453800502859
PAS_chr1-4_0010	41.651128124447496	-0.548653657043571	0.336298410050757	-1.63144885805664	0.102795642727894	0.26570642728207
PAS_chr2-1_0565	15.1418341842698	-0.7651041378005359	0.469200921627036	-1.63065352716573	0.10296344778607801	0.265978481158204
PAS_chr1-4_0199	16.9256286568773	0.7267796113892321	0.445874979284182	1.6300076145919198	0.103099887648739	0.266007719831577
PAS_chr3_1044	22.447072677309297	0.660618951553414	0.40521884512501793	1.63027697132299	0.103042972397357	0.266007719831577
PAS_chr2-1_0025	18.3175616749333	0.686135194177732	0.42117557809783207	1.62909539360413	0.10329282623346402	0.26618248311799303
PAS_chr2-2_0349	30.9455330542554	0.588783475189482	0.36139213066526793	1.6292094520863603	0.103268686693495	0.26618248311799303
PAS_chr1-4_0061	6.40444418857159	1.1729605566363799	0.721228758619749	1.6263363636263302	0.103878120136481	0.267528629206734
PAS_chr1-4_0306	16.358260748264	-0.769185914271949	0.473209191968656	-1.62546697597307	0.10406309495435198	0.267842784349822
PAS_chr4_0225	95.98935824796021	-0.42159594702913894	0.25956667937856803	-1.6242298435164602	0.10432676382029402	0.268283465674706
PAS_chr2-1_0765	47.571610509886	-0.5265741272061509	0.32428273383395	-1.62381179219916	0.10441598255470098	0.268283465674706
PAS_chr4_0931	16.4730264678031	-0.7298533991840022	0.44947908023180394	-1.6237761250370202	0.10442359729342401	0.268283465674706
PAS_chr3_0080	23.898352058260198	0.652627139608144	0.40226270928204605	1.6223903547334702	0.10471979306204902	0.268395756539983
PAS_chr2-1_0308	606.54969573981	-0.33958411866104304	0.209254190777705	-1.62283067019571	0.10462560742918199	0.268395756539983	ZWF1
PAS_chr3_0751	89.5067819919828	-0.41669014267821103	0.25679645356035796	-1.6226475751553602	0.10466476418162199	0.268395756539983
PAS_chr2-1_0605	9.756192543769581	-0.9053753771429008	0.5578899200091679	-1.62285666879951	0.104620048304324	0.268395756539983
PAS_chr1-4_0268	21.5726913388274	-0.665088336049747	0.41010975279883005	-1.6217325521053703	0.104860625658591	0.26859480740983804
PAS_chr2-2_0009	654.524373664114	0.45962171104453203	0.283709950308729	1.6200408570245002	0.10522350061367	0.26936202565281303
PAS_chr1-4_0557	12.0662049953443	-0.8152797591778399	0.503348416548511	-1.61971257358523	0.10529403397072098	0.26938040459898105
PAS_chr4_0437	11.190621495106098	-0.8520800337216491	0.526363727404867	-1.6188046199966397	0.105489307788012	0.26955561100638503
PAS_chr2-1_0157	7.82825575114951	-1.02193908692111	0.631190040729556	-1.61906719209306	0.10543280682878699	0.26955561100638503
PAS_chr1-1_0368	28.0790254244409	-0.604598007632328	0.373579047923437	-1.61839378036061	0.10557776154819999	0.269619604866633
PAS_chr2-2_0329	127.346230449331	-0.4930072541817	0.304707994535356	-1.6179662595773998	0.10566986922328599	0.26969284750144695
PAS_chr1-1_0424	39.8423865006654	-0.578684840958006	0.357943172011444	-1.6166947331502801	0.105944191376615	0.270230774885043
PAS_chr2-1_0267	13.9456494780633	0.784782645806135	0.48578348090935997	1.61549883157217	0.1062027131647	0.270300875525243
PAS_chr4_0055	36.491207839716395	0.548138623341696	0.33919357191759303	1.6160053394964298	0.10609315876439698	0.270300875525243
PAS_chr1-4_0296	169.393913993041	0.38755490853207203	0.23991080844402898	1.61541245701103	0.10622140437507101	0.270300875525243
PAS_chr2-2_0463	67.1050303234025	-0.439441514694186	0.272034076250323	-1.61539142724832	0.10622595555096001	0.270300875525243
PAS_chr2-1_0329	150.75157792341102	0.3733945224982879	0.23142739710262697	1.61344130890737	0.106648664608224	0.271144949831392
PAS_chr3_1010	95.877905659074	-0.40192466455483206	0.249136173240242	-1.6132730118129297	0.106685207212587	0.271144949831392
PAS_chr3_0292	11.332674831505802	0.880258685186771	0.5460162140115989	1.61214751979521	0.10692984216255	0.271442202313531
PAS_chr2-1_0188	73.78621879954099	-0.43896631747357795	0.27224955255642197	-1.61236745240419	0.106882003089835	0.271442202313531
PAS_chr1-4_0140	9.423808242258989	-0.9311285053776529	0.577751828301784	-1.61164094991195	0.10704009424905	0.271559952712984
PAS_chr4_0134	18.1324541893812	0.732277324213202	0.454810372779209	1.6100717310787702	0.107382197622236	0.27213659716965
PAS_chr1-4_0588	357.653074625932	-0.405047509233115	0.25161374566279104	-1.60979881351933	0.107441784336329	0.27213659716965
PAS_chr4_0871	21.7184550146663	-0.644424081159197	0.400333480829563	-1.60971817751499	0.107459394790179	0.27213659716965
PAS_chr4_0101	19.797272415465397	-0.659231764868531	0.409746462054105	-1.60887725927816	0.10764318290696401	0.272439770071673
PAS_chr3_1111	601.78657460616	-0.35361870259985295	0.219860747983258	-1.6083757825966298	0.10775290229965	0.27255522937424803
PAS_chr1-1_0493	9.333984510529788	-0.9108099865133008	0.567046535710326	-1.60623498981852	0.10822228815238999	0.27357976767179804
PAS_chr4_0379	12.911743187243399	0.785736482717147	0.489655532859117	1.60467191727458	0.10856602526400698	0.274285644339013
PAS_chr2-1_0213	11.134841698629101	-0.854742331321202	0.532809093327614	-1.6042187380530302	0.10866584580022902	0.274374807804378
PAS_chr1-4_0134	42.59750549595989	-0.5365119711959321	0.33450999456277003	-1.6038742635991898	0.10874177079940699	0.274403566432687
PAS_chr1-1_0416	8.561452085001429	0.9671632225057809	0.6032702080416159	1.6032007044496102	0.10889035001612	0.27454054671517897
PAS_chr3_0901	22.7322586604071	-0.652525035089352	0.407054013047451	-1.60304287434524	0.10892518868967699	0.27454054671517897
PAS_chr4_0287	480.471843400178	0.311482551642896	0.19435058232851002	1.6026839122941101	0.10900445710872	0.274577577977652
PAS_chr3_0008	9.95085158358027	0.982179738870285	0.613142071331396	1.60187953949653	0.109182249791024	0.274862596868819
PAS_chr4_0842	340.847057884053	-0.390797956280149	0.244044009762109	-1.6013421376787498	0.10930116088515801	0.27499913377733304
PAS_chr1-4_0265	24.444841464070702	-0.602679365888973	0.37649594650659596	-1.60075924184861	0.10943025419890899	0.27516111227307105
PAS_chr4_0679	28.4462898416185	0.601753600642864	0.376268810309651	1.5992651640396398	0.109761696490894	0.275343205592497
PAS_chr1-4_0685	35.691532826785796	0.541552857512043	0.33861757303832596	1.59930523585304	0.10975279672251599	0.275343205592497
PAS_chr2-2_0263	54.9303233479175	-0.468801328003835	0.29309993292315994	-1.5994590081558897	0.10971864988356199	0.275343205592497
PAS_chr4_0035	18.9826429846	-0.681859204251308	0.42630857264877	-1.5994499008423302	0.10972067202921199	0.275343205592497
PAS_chr2-2_0015	28.277954452224396	0.646631020011656	0.4049531481512921	1.5968045265574098	0.11030928663253699	0.27611646918414695
PAS_chr1-1_0103	32.4081791766774	0.5625245795563381	0.35230162457097797	1.59671298774555	0.110329699234211	0.27611646918414695
PAS_chr4_0666	45.9057917730293	0.5143315484271921	0.322003666286526	1.5972847587689498	0.110202246629163	0.27611646918414695
PAS_chr2-1_0379	19.113671349906	-0.7572673132849009	0.47419755764476	-1.59694477771267	0.110278017260076	0.27611646918414695
PAS_chr4_0100	60.4983965615639	0.493893016729403	0.30945033880444	1.5960332072588999	0.110481379543298	0.276333426951825
PAS_chr1-1_0196	6.96386440716355	1.03560487884224	0.649464671082324	1.59455152058759	0.11081256095144698	0.27693073715528904
PAS_chr1-4_0124	62.071819548275606	0.461476302842825	0.289438940356476	1.5943822288544398	0.11085045029122802	0.27693073715528904
PAS_chr4_0477	9.97841626508741	-0.906676715924898	0.5688417849492929	-1.5938996394326397	0.11095851521981599	0.277037937002148
PAS_chr4_0302	38.3064922492579	-0.5249246018344721	0.32960167317082	-1.5926029646167	0.11124928805643498	0.277600923014063
PAS_chr1-4_0286	10.2257490666879	0.867486929574746	0.545333239819913	1.5907464761568897	0.11166664286392099	0.27792479288286104
PAS_chr1-1_0406	22.7779765507548	0.656309928062865	0.412625059549008	1.5905721498839598	0.111705896292759	0.27792479288286104
PAS_chr4_0430	40.7142623595799	-0.497293331031097	0.312589372791214	-1.59088367781221	0.111635756520547	0.27792479288286104
PAS_chr1-4_0078	12.3531353676808	-0.8048210350315541	0.505953851903131	-1.59070047990393	0.11167699888390198	0.27792479288286104
PAS_chr3_0200	10.6919019350749	-0.845293588947134	0.5313357620649001	-1.59088404978072	0.111635672793494	0.27792479288286104
PAS_chr2-1_0496	10.1046526373353	0.879389164115384	0.553295798581925	1.5893653383402198	0.111977935312047	0.278322898332366
PAS_chr2-1_0364	15.316979869628401	-0.7852135132573042	0.494068193764624	-1.58928164809448	0.111996820095644	0.278322898332366
PAS_chr1-3_0043	24.449413144527302	0.613991349498577	0.386410517659676	1.58896127677181	0.11206913540461501	0.278339932091369
PAS_chr1-3_0045	65.2362186933945	-0.43902674112263396	0.276426607371167	-1.58822171750326	0.11223621187856199	0.27859216165069894
PAS_chr2-1_0731	67.7848013543589	-0.43610095090075	0.274726510033783	-1.58740032349671	0.112422006091018	0.278727912477557
PAS_chr1-1_0069	44.396338080232496	-0.49549296350703204	0.31211835250167796	-1.58751627238699	0.11239576448368302	0.278727912477557
PAS_chr1-1_0076	17.1802076015852	-0.6867832902801428	0.43300509673127	-1.5860859270817598	0.11271981877838401	0.27924827233150606
PAS_chr1-4_0277	8.4915009785219	-0.9530885442431851	0.6009785180902221	-1.58589452959465	0.112763236969237	0.27924827233150606
PAS_chr4_0705	34.5568913167555	-0.5377951156584121	0.339257724053729	-1.5852111168830498	0.11291837554260001	0.279469693135703
PAS_chr2-1_0557	96.40969075081871	-0.421387114406137	0.265919482467005	-1.5846417513181699	0.11304775316892199	0.279627135819811
PAS_chr4_0816	249.18729758967098	0.34855431445490004	0.220146462448413	1.58328374018991	0.11335680724838199	0.28022857233728005
PAS_chr3_1258	53.6232031409239	-0.487415708409602	0.308309432337245	-1.5809302515157602	0.113893986461785	0.281392928782981
PAS_chr4_0554	8.481644442193039	-0.9464865525274978	0.598947187924516	-1.58025043210785	0.11404952646410599	0.281613581025192
PAS_chr1-4_0336	7.861179658327051	0.9822310026872629	0.622078886779058	1.57894926762901	0.114347694082269	0.282185951966227
PAS_chr2-2_0419	785.0501655954449	0.29782117359411797	0.18878158825632102	1.57759650368947	0.114658336121899	0.28262448996539896
PAS_chr1-3_0089	7.672606268930889	-0.9748417759315	0.6179078569290949	-1.57764910253174	0.11464624518805601	0.28262448996539896
PAS_chr2-2_0075	8.556611507948482	0.9275346128769971	0.588682428602957	1.57561117473506	0.11511543921766301	0.28318947768226194
PAS_c121_0010	9.568556843519712	0.9018925194756859	0.572169613930745	1.57626776661518	0.11496410682328301	0.28318947768226194
PAS_chr3_0094	71.1576358823196	0.419376802823404	0.266195913075821	1.5754441831116799	0.11515395270758	0.28318947768226194
PAS_chr2-1_0279	42.7295409749643	-0.503180265633037	0.319298721646666	-1.57589188906886	0.115050720545648	0.28318947768226194
PAS_chr4_0662	46.98263944721	-0.501163520160751	0.31830848820387	-1.5744585480226498	0.115381477452002	0.28358499544850296
PAS_chr2-2_0139	11.341446421059699	0.8399144140516551	0.534881772101803	1.5702804953536498	0.11634986978726801	0.28419370573411307
PAS_chr1-1_0462	12.730485721317198	0.8166743563221899	0.519411715951527	1.57230638285873	0.11587951347423801	0.28419370573411307
PAS_chr1-3_0010	18.4448118830815	0.7656782254954749	0.487613907247476	1.57025510165951	0.116355775021106	0.28419370573411307
PAS_chr2-2_0216	172.133001143279	0.358083757757404	0.22763405716755497	1.5730675902061	0.115703168476304	0.28419370573411307
PAS_chr4_0411	137.359505232258	-0.39121771249776505	0.24899452295912303	-1.57119003200722	0.11613851474977199	0.28419370573411307
PAS_chr1-4_0172	76.5260055409911	-0.4265866429676429	0.27161484282629395	-1.5705571850521298	0.116285541617046	0.28419370573411307
PAS_chr2-1_0401	32.4274848141447	-0.561873385735875	0.357545929090799	-1.5714719145723701	0.11607307311409899	0.28419370573411307
PAS_chr1-4_0380	20.941782887319	-0.6217322377511949	0.395814134064375	-1.5707681566774898	0.116236511159641	0.28419370573411307
PAS_chr1-3_0294	21.3209854076874	-0.623315816256421	0.39696127254446	-1.57021820355689	0.11636435599320098	0.28419370573411307
PAS_chr3_0179	9.76469425359875	-0.911585108749789	0.580332056149732	-1.57079916418505	0.11622930628847598	0.28419370573411307
PAS_chr2-1_0273	6.6108660127057695	-1.07490959209588	0.684348444158466	-1.57070510099235	0.11625116379337	0.28419370573411307
PAS_chr1-4_0641	41.067217113499204	-0.493728779755039	0.31449634661903303	-1.56990306902713	0.11643766350463601	0.284209497831064
PAS_chr3_1109	36.9844174077709	-0.5268708963721971	0.335773066834311	-1.56912792720264	0.116618133628718	0.28448669201911
PAS_chr1-1_0371	19.920442993849	0.651246018986249	0.415346348027628	1.56795893855537	0.11689071542258199	0.28498814333533196
PAS_chr1-4_0183	63.1101482394281	0.505453262800183	0.322522156329292	1.5671892701973602	0.117070457714806	0.28526280011653604
PAS_chr2-1_0670	40.3544083739518	0.502542789193594	0.320785211901622	1.56660210804142	0.117207724812346	0.285408552916231
PAS_chr2-1_0225	41.960809825413	-0.49518781804362105	0.316139350337433	-1.5663593207080302	0.117264520683127	0.285408552916231
PAS_chr3_0363	8.805845986118321	0.9213055451930079	0.588892397177474	1.56447179418306	0.117706811871737	0.286157440868282
PAS_chr3_1100	13.5884577622067	0.8256852075691199	0.527753038641036	1.5645295187598702	0.117693266288693	0.286157440868282
PAS_chr1-4_0242	91.21606078760651	-0.387986425289632	0.24833720997944198	-1.56233705501383	0.118208607024096	0.28721314118083197
PAS_chr4_0857	6.8663902837762905	-1.02290032892939	0.6553560342394039	-1.5608314801229501	0.118563517707724	0.287910952194885
PAS_chr2-1_0680	14.6989791430278	0.7283544599227808	0.46742006161532595	1.5582439003702802	0.119175441897936	0.28923172314498996
PAS_chr3_0231	29.543513544248	0.559501963867115	0.359253525714081	1.5574014555737599	0.11937520078572302	0.289386176591159
PAS_chr2-1_0878	34.773692970582	0.5200961770892361	0.33392392607849	1.5575289353988502	0.11934495617991198	0.289386176591159
PAS_chr2-2_0381	47.954526356094206	-0.529621097860389	0.341479266326602	-1.5509612151791399	0.120910978872806	0.29281623197337603
PAS_chr4_0350	9.22144580504733	-0.902784530614797	0.582107112766234	-1.55089073954907	0.12092787002475301	0.29281623197337603
PAS_chr3_0773	36.8237615105321	0.546897358805641	0.352745540724779	1.55040190637688	0.121045081281747	0.29293323028457
PAS_chr4_0240	168.978920362847	-0.552324498774821	0.35651913774835897	-1.54921416635049	0.12133024512336	0.293456315281301
PAS_chr3_1060	17.9011514699297	0.676866897722956	0.438378828493109	1.5440227805928302	0.12258281397788699	0.296243547514142
PAS_chr3_0589	29.618165237225398	0.5422290888351321	0.351216230180143	1.5438611380716003	0.12262197639343599	0.296243547514142
PAS_chr1-1_0373	21.7468453998416	-0.6164698154261321	0.399474030326891	-1.5432037344747298	0.12278135150467699	0.296460140032872
PAS_chr2-1_0501	73.228447660587	0.498784681589444	0.323441714133461	1.54211612106295	0.123045378125158	0.296862007427468
PAS_chr1-3_0232	74.8605631579445	0.41896309541220894	0.271711126383831	1.5419430959200502	0.123087422176535	0.296862007427468
PAS_chr1-4_0224	12.0911324168598	-0.809744536132552	0.52561343889552	-1.54057045770002	0.12342136253327	0.29749865844187395
PAS_chr2-2_0348	26.368883701695104	0.6052883504338531	0.39331246555423	1.53895033451564	0.123816421573887	0.29827396848786
PAS_chr1-4_0628	21.8449716794728	-0.65562489300257	0.426122111843754	-1.5385845389853101	0.123905755431423	0.29827396848786
PAS_chr3_1186	12.3049341825455	-0.792680631505595	0.515266605986502	-1.5383892965234398	0.12395345774178	0.29827396848786
PAS_chr2-2_0089	21.1263339829668	0.623266924086182	0.40537602923985994	1.53750315541573	0.124170142939119	0.298490940537991
PAS_chr1-4_0037	44.0604030129208	-0.468152341968227	0.30449993839506395	-1.53744642588675	0.124184024885161	0.298490940537991
PAS_chr2-1_0537	16.9044060235659	0.6750015883018671	0.43940644345109997	1.53616679582667	0.12449747736222198	0.29877197436390507
PAS_chr3_1176	28.0191587148063	0.5809265714121099	0.37818066201310796	1.53610861094736	0.12451174472550301	0.29877197436390507
PAS_chr3_0952	30.879840595096802	0.56040540666134	0.36478232671187105	1.53627345851101	0.12447132619355	0.29877197436390507
PAS_chr2-2_0425	22.254465351484104	-0.611812397764418	0.398442396843675	-1.5355102835716998	0.12465853302269198	0.298955489234341
PAS_chr2-2_0050	35.3572763566556	0.5398128252225101	0.351695402043693	1.53488735447115	0.124811500245947	0.299145531172528
PAS_chr3_0714	25.4820586833633	-0.583605482711661	0.38029445431085795	-1.5346147599476	0.12487848490857001	0.299145531172528
PAS_chr1-4_0453	6.9259713808892505	-1.05494447729058	0.6879555222847029	-1.5334486650926298	0.125165345912296	0.299663879965699
PAS_chr1-1_0247	11.7654275238322	0.896668191989562	0.584939164537484	1.5329255525206	0.12529419914056097	0.29980356485406
PAS_chr2-2_0053	50.95818750408829	-0.490128896315883	0.319869340554386	-1.5322784467758301	0.125453737428944	0.30001647443637103
PAS_chr3_0182	36.6536850361679	0.527030562610613	0.34406977935375804	1.5317548771661897	0.125582934785059	0.300156626591383
PAS_chr3_0613	15.3000709165259	0.696027630786052	0.45507619517146297	1.5294749278718103	0.126146749924417	0.301187465123801
PAS_c131_0004	51.858919586641996	0.470612251675655	0.307702731771941	1.5294380032493702	0.126155897315496	0.301187465123801
PAS_chr1-4_0411	22.407912362013196	0.6133996371696949	0.401145204290073	1.5291212025213101	0.126234400057892	0.301205762652164
PAS_chr1-4_0044	89.0222844811467	0.463882513720946	0.303856421039764	1.5266503572101298	0.12684797788335198	0.302500057184528
PAS_chr3_0865	103.002140819526	0.42473635819898203	0.27860468607779304	1.52451261383445	0.127380708304588	0.303301482625756
PAS_chr1-3_0260	40.9702905762972	-0.492972563050951	0.323378767629552	-1.52444319911466	0.127398035740734	0.303301482625756
PAS_chr3_0742	9.5766406394804	-0.8474913619346299	0.5557733743308381	-1.5248865834118601	0.127287388843492	0.303301482625756
PAS_chr3_0112	8.06796288076363	0.9651407598188271	0.63367902532381	1.5230751236016398	0.12773991172622	0.303775226319847
PAS_chr4_0301	12.2026720945421	-0.7625771246245259	0.500629543730568	-1.5232363614460098	0.127699582052851	0.303775226319847
PAS_chr1-3_0197	17.7912363214613	0.6598024889363	0.433316006873736	1.5226820114414998	0.127838280563151	0.30383922244523
PAS_chr3_0792	13.1746162968389	-0.8294719715468021	0.545092695143953	-1.52170810384415	0.12808223616096	0.304248976623689
PAS_chr2-1_0743	17.0144023292129	-0.685486310255369	0.45117316820885706	-1.5193419257992	0.128676451683575	0.30548982275743203
PAS_chr1-3_0293	9.40526957497459	0.8703975837881629	0.5735095671068491	1.51766881270875	0.129097909974039	0.305810000504272
PAS_chr1-4_0360	21.976277819801897	0.623636629502851	0.410790047439579	1.5181395785753	0.128979215474944	0.305810000504272
PAS_chr3_0939	51.2327623033975	0.44418628789070097	0.29252252843153004	1.5184686467479	0.128896297662572	0.305810000504272
PAS_chr3_1161	52.5673193518361	-0.444307339045878	0.29275728757657105	-1.51766448829961	0.129099000683247	0.305810000504272
PAS_chr2-1_0215	30.279673577874497	-0.547377047996058	0.361273334589139	-1.5151327141776698	0.12973879849380401	0.30715443830493105
PAS_chr1-4_0026	38.8370920069379	0.5370427152037629	0.354708938952469	1.5140377256625301	0.13001627150501	0.30746895797514
PAS_chr3_0303	333.02078073480703	0.38073019155069204	0.25146340660035504	1.5140580361093199	0.130011120594338	0.30746895797514
PAS_chr2-1_0074	18.6496855599032	0.683139855983852	0.45203620975457104	1.5112502964193002	0.13072469221767802	0.30892446224350395
PAS_chr4_0590	70.66385875156979	-0.44838358125802596	0.29673746306862	-1.5110447350368401	0.130777053630834	0.30892446224350395
PAS_chr4_0320	352.229503345883	0.314589585018282	0.208261543656021	1.5105505293760801	0.130903006233334	0.30905029567136894
PAS_chr2-2_0239	7.07643878898628	1.01231198897813	0.670705266006763	1.5093246471810502	0.131215839073294	0.309616952130768
PAS_chr4_0222	13.539172691963902	0.7686791053136299	0.5096366668075379	1.5082884638752199	0.131480714449461	0.30989800323675604
PAS_chr1-4_0238	66.2646427865872	0.425734970762253	0.28223419019822	1.50844577144693	0.131440475882526	0.30989800323675604
PAS_chr3_0624	11.618856425910302	0.809655432901179	0.5374279474407649	1.50653764240725	0.131929211506869	0.31026715007035804
PAS_chr1-1_0323	38.5728681946233	-0.490199147676307	0.32522701551912103	-1.50725224008178	0.13174601448722803	0.31026715007035804
PAS_chr3_0748	43.6813249242966	-0.49426280040909604	0.32799578368653004	-1.50691815258659	0.131831637893119	0.31026715007035804
PAS_chr4_0341	7.99731810058546	-0.9135532914580909	0.606296031109545	-1.5067776211337798	0.131867667632758	0.31026715007035804
PAS_chr2-1_0592	12.8410040047163	-0.779480121361236	0.5175789353566521	-1.5060120652400901	0.13206407643147802	0.310412632938996
PAS_chr4_0482	7.105264279970469	-0.9956000646787259	0.662928596913381	-1.5018209643003402	0.133143352579009	0.312776538765717
PAS_chr3_0888	7.525926859363509	0.94325523270826	0.628625550959673	1.5005041256567901	0.13348386561876302	0.31340331121534
PAS_chr3_0376	132.803509150698	-0.36866213189970704	0.246035664165309	-1.49840931862629	0.134026936780021	0.314504710369013
PAS_chr4_0773	20.6303264855796	0.603195738420727	0.402866927454113	1.49725802073795	0.13432613342972902	0.314859271964282
PAS_chr1-1_0446	17.6568309001068	-0.660546036586429	0.441145254028864	-1.497343631273	0.13430386740160302	0.314859271964282
PAS_chr4_0754	239.790872988529	-0.318799499460308	0.21296735972932201	-1.4969406573171398	0.134408699844104	0.314879224097593
PAS_chr1-3_0178	6.77768221036562	0.9737324837638129	0.6510936317580821	1.49553372398151	0.134775205355698	0.315390298939146
PAS_chr2-2_0295	56.5335340026023	-0.43532303585560606	0.291043534934355	-1.4957316813575399	0.134723590899421	0.315390298939146
PAS_chr2-1_0618	79.6493607426692	-0.394622087351451	0.263938008901709	-1.4951317129106998	0.134880070828137	0.31546207984666697
PAS_chr3_0979	40.1924135760772	0.48658572473939793	0.325744304963791	1.4937658688875202	0.13523682537355	0.31612258465548904
PAS_chr1-4_0473	6.34695986196511	-1.0235743745872299	0.6857378481890359	-1.49266133886351	0.135525858261942	0.316624147983395
PAS_chr2-1_0041	9.21726351002513	0.84905658371188	0.569428458105974	1.4910680553901399	0.135943628195659	0.31710211861207105
PAS_chr1-4_0073	56.36101249226461	0.475766161339709	0.31908602800368	1.49102787206408	0.135954177382362	0.31710211861207105
PAS_chr4_0875	14.3906349363325	-0.7142673607483471	0.47900512340056606	-1.49114764300975	0.135922736204511	0.31710211861207105
PAS_chr4_0363	69.9656577224759	0.5226947903721401	0.350919128675661	1.4895021321429398	0.136355192306171	0.31777447826755495
PAS_chr2-1_0142	32.7064037835282	0.503722725597948	0.33824120499762794	1.48924116327424	0.13642387490132699	0.31777447826755495
PAS_chr1-3_0251	15.184966291517402	-0.7038954094984899	0.47270531595765597	-1.4890786833493999	0.136466650356669	0.31777447826755495
PAS_chr3_0511	12.5451538745384	0.7323974810454109	0.49198229809442207	1.4886663277971202	0.1365752560635	0.317853305299399
PAS_chr1-1_0345	366.6872398106	-0.323947941168657	0.217664701907147	-1.4882888145403101	0.13667474352290598	0.31791083668457104
PAS_chr4_0464	39.8923367844841	0.511503323431412	0.344266216785962	1.48577844264465	0.137337734012701	0.31927831876544704
PAS_chr4_0167	61.324615023478096	-0.42176379817528004	0.284123768254758	-1.48443687328935	0.13769305860926598	0.319929445468086
PAS_chr2-2_0323	190.609429779053	0.41868773322362396	0.2821890401393711	1.4837136588183502	0.13788490112299698	0.320200218227734
PAS_chr1-1_0244	7.247708483074139	0.958499911901295	0.646805200223771	1.48189889563301	0.138367198961656	0.321004203023206
PAS_chr1-1_0442	45.3719230325555	-0.48676044996338	0.328483169717137	-1.48184289131933	0.138382103514002	0.321004203023206
PAS_chr2-1_0434	12.544564471893699	0.7388331617262299	0.49901275903361997	1.4805897211066201	0.138715936104879	0.32160314084948
PAS_chr3_0947	8.88646270850382	0.857667227238368	0.5797204834308679	1.4794495826032799	0.139020196730447	0.32196858725069605
PAS_chr3_0467	40.7544043862744	0.4628069064796021	0.31282751700532296	1.47943157593687	0.13902500615998997	0.32196858725069605
PAS_chr1-4_0439	15.2771765191069	0.6754595006722011	0.45675416073209896	1.4788250633328799	0.13918707543742	0.322051796907141
PAS_chr3_0277	967.88874698206	0.313885275368114	0.21226675437385298	1.4787302716999502	0.139212418324395	0.322051796907141	PGD1
PAS_chr2-2_0088	51.8392088494569	-0.42984716819206	0.29078373654079603	-1.47823662115902	0.13934445501836099	0.32218195907453495
PAS_chr3_0438	63.16484678345179	0.425924971062701	0.288298626492067	1.47737426378069	0.13957534099889599	0.32254040756918895
PAS_chr2-2_0331	11.5647244763744	0.7749796720400349	0.524887956806977	1.47646685733547	0.13981860614554198	0.32292705775711306
PAS_chr3_0503	25.345628188815397	-0.565759921964706	0.38342839036529497	-1.4755295543600802	0.14007022863707502	0.323332579894052
PAS_chr1-4_0195	28.8837176397893	0.528240929882605	0.35844811355076595	1.4736886871851	0.14056543016854098	0.323948080800345
PAS_chr2-1_0246	92.7393948319406	0.412721207535068	0.279959772128274	1.4742161146850903	0.140423412392101	0.323948080800345
PAS_chr4_0648	9.91783273771884	-0.861765624966687	0.5846815977022081	-1.4739058461107999	0.140506943495323	0.323948080800345
PAS_chr2-1_0319	13.8346166037973	-0.713340583079125	0.484744689301785	-1.4715799859645802	0.14113433343923903	0.32508298254802004
PAS_chr1-1_0277	172.348442453591	-0.37331015853856503	0.25437973184395	-1.46753106402193	0.14223164524690102	0.327295602435471	SOL1
PAS_chr4_0956	13.182272252732902	-0.709665594445598	0.483598806101309	-1.4674676312102601	0.142248888358596	0.327295602435471
PAS_chr2-1_0796	26.855867684155804	0.5612642324494239	0.382710622596992	1.4665499186847901	0.14249853225883402	0.32764291557231606
PAS_chr1-3_0077	206.641486887158	-0.338005158009535	0.23050840210269102	-1.4663463671009902	0.142553949625772	0.32764291557231606
PAS_chr1-4_0469	6.69956171261399	-0.96711228330394	0.66010146010826	-1.4650964158529898	0.142894614408295	0.328248460542447
PAS_chr2-1_0008	44.4076871774687	-0.481716784110087	0.32896488039430605	-1.46434106744978	0.143100781565509	0.32854455897221596
PAS_chr3_0239	8.03182190362771	-0.9078058171360079	0.6204998919504839	-1.4630233283077698	0.143460995716235	0.329193822873952
PAS_chr1-1_0032	19.432657103480803	-0.609819909899188	0.41703265289594604	-1.4622833623806	0.143663575825534	0.329480865377654
PAS_chr3_0512	26.2777014121404	0.551713733812074	0.377810967419223	1.46029041343283	0.14421027563368802	0.33037828232459104
PAS_chr3_0404	21.8781772404382	-0.5850918636129829	0.40063298479787895	-1.46041860209829	0.14417506338023098	0.33037828232459104
PAS_chr2-1_0075	11.4425241785287	-0.78106744604389	0.53571301285035	-1.45799603016565	0.144841637249214	0.331646010545857
PAS_chr3_0106	37.537270440982496	-0.491476615861983	0.337409387429221	-1.4566180852483899	0.145221832631257	0.332337584686815
PAS_chr4_0211	151.746841449317	-0.349274985198433	0.240051393650565	-1.45500086413521	0.14566902226853198	0.33318164749101503
PAS_chr1-4_0108	17.077571741777	-0.650381093543411	0.44760267471154397	-1.4530321874473797	0.14621481738600198	0.33425021694907503
PAS_chr1-4_0562	37.7154351740989	0.46635614885610105	0.321291089840386	1.45150663558016	0.14663883586499699	0.33503940359912204
PAS_chr1-4_0604	48.0836419742132	0.435754070689394	0.300325664041625	1.45093850730319	0.14679698404145902	0.33522061017415994
PAS_chr4_0313	25.017869768835602	0.5685524895531221	0.392077930544307	1.45010072044561	0.14703043425265602	0.335573487086578
PAS_chr3_0730	13.2283874467257	0.7139566191110809	0.492595079778447	1.4493782995806501	0.147231965457548	0.335853174423549
PAS_chr4_0539	10.8931356323272	0.7685575164312171	0.532178553108148	1.44417228379933	0.148690519185478	0.33881955518129997
PAS_chr3_0704	82.5739588107176	0.42998157282120003	0.297736546396544	1.4441679331113202	0.148691742701859	0.33881955518129997
PAS_chr2-1_0763	24.824345228241	-0.548807679528022	0.380142006966719	-1.44369122451671	0.14882585100887197	0.338943502136971
PAS_chr2-1_0370	26.0909601540986	-0.535221225131782	0.3709519449271121	-1.4428316994993702	0.14906788708454802	0.339312984948339
PAS_chr1-1_0360	10.892077188030699	0.7985699462473321	0.553699041684607	1.44224549101208	0.14923313144819297	0.33950737020744504
PAS_chr2-1_0750	13.9265542836411	-0.67793673232646	0.470243623963028	-1.44167129075154	0.149395126353026	0.339694158958858
PAS_chr3_0023	146.83899655615	-0.39483288019839397	0.273948735383417	-1.4412655698000902	0.149509670309492	0.339772911895223
PAS_chr4_0357	12.791831334586501	0.739591305756184	0.513753664337239	1.43958351462132	0.14998526642090398	0.340671662832097
PAS_chr1-3_0173	49.2475574984904	-0.430607158551716	0.299318855649431	-1.4386235628805601	0.150257206624936	0.34110712363546697
PAS_chr1-4_0413	62.1188677282571	0.42873897439205794	0.298125326483526	1.4381165781826002	0.150400979565074	0.341251315427265
PAS_chr1-1_0133	7.70672832628765	0.8975654567277801	0.6246859992025191	1.43682659427876	0.150767271796126	0.34189996782779997
PAS_chr1-4_0021	23.630142677509898	0.5587362108661221	0.38908403366448796	1.4360296556088603	0.15099390288154	0.342180441233461
PAS_chr2-1_0684	40.8654887672976	0.520025576897903	0.36217872587171895	1.43582584992055	0.151051902209597	0.342180441233461
PAS_chr3_0316	26.9034955131302	0.5404606336223401	0.376620274928252	1.43502798335884	0.151279123599143	0.342512690917762
PAS_chr1-1_0083	7.55734383514613	0.9693188814833051	0.6761032280750339	1.43368474107586	0.15166224856765	0.34262807202818396
PAS_chr2-2_0077	12.2433012947964	0.749127242512497	0.522609110041647	1.4334370146222601	0.151732986742491	0.34262807202818396
PAS_chr4_0348	125.30697424701799	-0.331633548536385	0.23135411141082102	-1.43344566696502	0.15173051564660098	0.34262807202818396
PAS_chr2-1_0636	14.8263807744147	-0.675364338147327	0.470826795182578	-1.43442205298752	0.15145185811153303	0.34262807202818396
PAS_chr4_0915	7.758949353217179	-0.9011978543932141	0.6283485427842249	-1.43423242520781	0.15150594676498902	0.34262807202818396
PAS_chr2-2_0382	88.5919283162925	0.378615648564619	0.26419852915763503	1.4330725071475199	0.15183711736601502	0.34268122242054
PAS_chr2-1_0817	20.044254698781398	-0.5891634365841241	0.41139622192434006	-1.4321070665847702	0.152113182402769	0.3431221493774939
PAS_chr1-3_0171	8.763034001229991	0.865798146189737	0.604811025240772	1.4315184579266997	0.15228168081296803	0.34332009905447497
PAS_chr2-2_0086	12.8791960820007	-0.710208670239774	0.49693406327052503	-1.42918089688922	0.152952246830993	0.344649153961517
PAS_chr1-3_0235	31.8518235218088	-0.485572700666359	0.34011296395804597	-1.42768065943601	0.15338379544958702	0.34543850542989696
PAS_chr4_0334	55.7789178588391	-0.41420914678311105	0.290512762434351	-1.42578640370993	0.153930006696924	0.3464851183035061	MIG1
PAS_chr2-1_0526	31.058715516102602	-0.49807619181679397	0.34944503089542894	-1.4253348818282199	0.15406042159854402	0.34656345865135996
PAS_chr2-1_0550	7.5176620862267995	-0.9031272240875229	0.6337282884752471	-1.4251016413681799	0.154127822274159	0.34656345865135996
PAS_chr3_0210	13.0861224127754	-0.7598593918762271	0.533740832280358	-1.4236486060656002	0.154548217991121	0.347325064956789
PAS_chr4_0926	28.123352603927103	-0.50555530083493	0.35522856822443105	-1.4231831166110602	0.154683078603195	0.347444506191645
PAS_chr2-1_0055	24.816825610966802	-0.542138790236661	0.381292598456303	-1.42184451634141	0.155071393156995	0.34813282138518603
PAS_chr2-1_0375	14.1507234470852	0.690419450001203	0.48575733349344297	1.4213258398712798	0.155222054832984	0.34828716472287496
PAS_chr1-1_0116	12.9489827499249	-0.712454846537632	0.5016646894746271	-1.4201813711141598	0.155554885595438	0.34884988056529603
PAS_chr3_0910	6.30517938157655	0.974585772660392	0.687149945244575	1.41830146302858	0.156102769746109	0.349894031080895
PAS_chr4_0801	8.16069319593071	0.85046284035119	0.599942872082643	1.41757303891101	0.15631545621484197	0.350001748196687
PAS_chr4_0941	19.5603023704902	-0.5896115037394549	0.41586109693822204	-1.417808754126	0.15624660765752899	0.350001748196687
PAS_chr4_0846	35.998189448573605	-0.475811280851631	0.33611121200752303	-1.4156364436928701	0.156881975417047	0.35108534709120304
PAS_chr2-1_0307	21.808690357172605	-0.555465438261444	0.39248744873394603	-1.4152438251292399	0.15699701909117803	0.351143656196691
PAS_chr1-4_0462	7.332239541877559	-0.8867175053327209	0.626662581590641	-1.41498396646244	0.15707319710397596	0.351143656196691
PAS_chr2-2_0314	33.3673229630442	-0.49936001947632397	0.353179200948871	-1.41389985065575	0.15739130981242	0.351669915566165
PAS_chr4_0560	12.5072059221867	-0.7298287161418459	0.516708887295709	-1.41245628648181	0.157815653224888	0.352432855836253
PAS_chr1-4_0095	115.71657069567101	-0.34755637420852603	0.24613637551508602	-1.4120479895797602	0.157935831373595	0.352516091863793
PAS_FragB_0038	27.784463120187503	-0.537355097916557	0.382236902154972	-1.40581690278218	0.159778501518621	0.356441861729894
PAS_chr1-1_0017	56.0627035110641	-0.400350899988295	0.28487129504031	-1.4053746620263898	0.159909897212405	0.35654791974155503
PAS_chr2-1_0491	18.752568073248998	-0.597175250233637	0.425256553010044	-1.4042705421156298	0.16023830275694	0.357092905305299
PAS_chr2-2_0366	83.4761813044937	-0.377979641281833	0.269753066398733	-1.4012060968498001	0.161152451659771	0.35894197195251204
PAS_chr4_0122	25.1039225961484	0.554458515131535	0.396276248793616	1.39917170615063	0.16176149898557501	0.35899978512985103
PAS_chr4_0994	31.3290934297307	0.49098211193891295	0.35080170925614296	1.3996001130667701	0.161633100104707	0.35899978512985103
PAS_chr4_0519	54.72239311111879	0.42989861686362496	0.307335782946042	1.39879129186562	0.16187557841081301	0.35899978512985103
PAS_chr2-2_0488	64.3463093031411	0.385654069040258	0.27552838543046	1.3996890681072598	0.161606448823181	0.35899978512985103
PAS_chr1-1_0087	69.7214920026462	-0.378371337991908	0.270372204932596	-1.39944613791287	0.161679239512146	0.35899978512985103
PAS_chr2-2_0174	26.218680111742803	-0.506580152735627	0.36220976213457795	-1.3985822738466298	0.161938285013889	0.35899978512985103
PAS_chr1-4_0089	30.800162000507196	-0.507975701043389	0.36312297425448103	-1.39890818554321	0.161840517630517	0.35899978512985103
PAS_chr4_0530	16.7775726936088	-0.606361749328364	0.433170127626201	-1.39982355812776	0.161566161382317	0.35899978512985103
PAS_chr2-2_0427	7.07486713166567	-0.912607113843047	0.652210313218047	-1.3992528105546	0.16173718507986198	0.35899978512985103
PAS_chr3_0174	15.8889948793034	-0.649667591288272	0.464622046758947	-1.39827112342202	0.162031665884345	0.359019616123104
PAS_chr1-1_0258	26.834362265932196	0.507806274472038	0.363361518631697	1.3975235362959497	0.162256194026075	0.3591900655825879
PAS_chr1-3_0309	92.7724561625591	0.414765108109102	0.29709937626298	1.39604839742904	0.16269992152212198	0.3591900655825879
PAS_chr4_0624	286.105965896617	0.323046221956063	0.23121476615554198	1.39716951182411	0.162362602587526	0.3591900655825879
PAS_chr4_0316	74.4134812984045	-0.38610513416687503	0.276520611995654	-1.3962978433338	0.162624822988277	0.3591900655825879
PAS_chr2-1_0260	39.902348677635004	-0.43819909094294895	0.313853986310634	-1.39618774989605	0.16265796464868804	0.3591900655825879
PAS_chr2-1_0799	45.56764018417971	-0.4882770269963089	0.349472529054225	-1.39718285817123	0.162358590142752	0.3591900655825879
PAS_chr3_0399	24.975223052635197	-0.523516336263412	0.37490422148904495	-1.3964002170584	0.162594009780418	0.3591900655825879
PAS_chr3_0717	16.4080591963918	0.6154966638715289	0.4417022022504221	1.39346523683976	0.16347915022149698	0.360723065252623
PAS_chr2-1_0104	22.4859304666704	0.543391826943117	0.39047411928466297	1.3916205968748798	0.164037318387259	0.361392061027266
PAS_chr2-2_0103	49.6966928982776	0.413748241780501	0.29723048570519106	1.3920114580402698	0.16391892828213503	0.361392061027266
PAS_chr3_0253	211.44302290400398	-0.31307537586406703	0.224970322142566	-1.39162967311603	0.16403456850381798	0.361392061027266
PAS_chr1-1_0436	26.4767862027587	-0.506233134126644	0.36391628168363505	-1.39107030821646	0.16420410755547102	0.361572172618262
PAS_chr3_1139	22.647105487755898	0.553350526374987	0.39834931734418	1.3891087602815801	0.164799680303004	0.36264844198757296
PAS_chr2-1_0793	65.7361384752539	0.37980264154620497	0.27345590911205503	1.3888990103723502	0.164863461515047	0.36264844198757296
PAS_chr1-3_0219	10.1989516446858	0.7696250490267651	0.5547126372070649	1.38743017087508	0.165310630325664	0.363444053849391
PAS_chr1-4_0514	49.0959077064895	-0.417424799787644	0.301133885428158	-1.38617678045146	0.165692929799798	0.36409629845413
PAS_chr4_0475	58.6543418193808	-0.385517392118989	0.278198507754779	-1.3857636952488899	0.165819071487042	0.364185274774226
PAS_chr1-4_0025	30.131389380967196	0.497551102146484	0.3592567267564651	1.38494582032911	0.166069034806672	0.364357861712058
PAS_chr3_0324	11.8732412166486	-0.731813799222215	0.528355082674682	-1.38507951038829	0.16602815636865698	0.364357861712058
PAS_chr2-1_0584	204.160824398542	-0.306671340343053	0.221636164316595	-1.38367013022744	0.166459483663259	0.365026160152747
PAS_FragD_0029	24.9697343599298	-0.521897121714424	0.37800911852847097	-1.3806469107043897	0.167387552136566	0.366872098806535
PAS_chr2-1_0445	56.6351540835579	0.42883716500532704	0.311127263301607	1.3783336132443402	0.168100309753763	0.368244470413704
PAS_chr2-1_0274	11.2751511669414	0.7553393670321942	0.548747154644731	1.37647978789287	0.168673140738246	0.36919230308866396
PAS_chr3_0347	51.1660808793132	0.401433087072106	0.291660415215148	1.37637151334364	0.168706642733131	0.36919230308866396
PAS_chr2-2_0182	17.046240620467998	-0.598010160022652	0.434820790742056	-1.37530259075722	0.16903765365934803	0.36972639061705104
PAS_chr2-1_0020	7.73789405939132	0.8716428259786271	0.634314063283009	1.37415024580612	0.16939504328219399	0.36991925854283897
PAS_chr2-1_0304	26.6246814557635	0.577671154049483	0.420474531428231	1.37385527748209	0.16948661613220597	0.36991925854283897
PAS_chr1-3_0118	23.7723685906493	0.523451285549568	0.381146772636474	1.3733588295363	0.16964082209404302	0.36991925854283897
PAS_chr3_0434	245.566216411511	-0.315352969935686	0.22961495446943	-1.373399091816	0.16962831196292497	0.36991925854283897
PAS_chr3_0215	33.0932524872755	-0.4737639711293621	0.34467822374032403	-1.37451088725086	0.169283132648875	0.36991925854283897
PAS_chr2-2_0090	7.23138099936395	-0.9147855984973371	0.666104583856296	-1.37333629082891	0.16964782553117	0.36991925854283897
PAS_chr1-4_0093	21.9634800261881	-0.5510304797353021	0.401686634179194	-1.3717919214844598	0.170128222863487	0.37077662922375604
PAS_chr4_0990	63.111270840665206	0.41930850345673504	0.306221704841555	1.3692971361180801	0.17090641285657998	0.37228179685767404
PAS_chr1-4_0652	40.557249268188706	0.46534326462402903	0.34023210709027	1.3677229600807899	0.17139881026199802	0.373163205956997
PAS_chr3_0831	22.388482984075303	0.5566189772861999	0.4071599610345879	1.3670768998794498	0.17160120300228102	0.373412648498311	KpLSC1
PAS_chr3_0795	95.5777311612131	0.344608449716639	0.252163966126294	1.36660465414811	0.171749257623493	0.37354365392076394
PAS_chr2-1_0801	34.2962274997738	-0.49776247914950805	0.364526326861632	-1.3655048825553	0.172094419553846	0.373912255203483
PAS_chr1-4_0118	12.506967785513101	-0.67197022699615	0.492104081501872	-1.36550427491952	0.17209461040292	0.373912255203483
PAS_chr2-1_0652	47.8912876620183	-0.503021715627808	0.36849496864636205	-1.36507078366801	0.17223080370974697	0.374017046666927
PAS_chr4_0966	28.3764842132793	0.49201028773335903	0.360541264543606	1.36464348500074	0.172365130340787	0.37411767953498104
PAS_chr3_0244	10.9733320320509	0.71070747137202	0.521167483126722	1.36368344991165	0.17266721506820001	0.37458214207652396
PAS_FragB_0012	56.51102400449199	-0.387334632304939	0.284099097910617	-1.3633786068085398	0.172763219796776	0.37459929147164295
PAS_chr2-1_0094	47.336838715178395	0.41050175695638297	0.301469132834136	1.3616709382390901	0.17330175678571802	0.37557546883428705
PAS_chr3_0325	12.819374906047699	-0.664736334738806	0.4884196932015129	-1.3609941285978202	0.17351554493839302	0.37584722214877503
PAS_chr3_0818	32.1709892597489	0.491362200597064	0.36134374709391603	1.3598192982411101	0.173887113916759	0.376456269912019
PAS_chr4_0514	57.947274834003004	-0.40702865667942895	0.29938582831723703	-1.35954550343021	0.173973793597629	0.376456269912019
PAS_chr4_0755	18.789119504341603	0.5841872678482629	0.43003574661406396	1.35846211029648	0.174317097545697	0.37700727302355297
PAS_chr2-1_0439	8.84408901417567	-0.7941838313024301	0.58477273511521	-1.35810680562247	0.17442979603039302	0.377059223549177
PAS_chr4_0912	68.81409942957309	0.389888431053214	0.287330497187729	1.35693368740624	0.17480228175374404	0.377672409561442
PAS_chr1-3_0015	11.4842568505861	-0.6975309446209941	0.514615671281576	-1.3554405424224498	0.175277239992539	0.378506259242396
PAS_chr1-4_0207	29.6223747038734	0.475891282908515	0.351285668705825	1.35471305920834	0.17550899551258703	0.378814339553055
PAS_chr1-4_0619	38.526217815924895	-0.44193476965295503	0.326325180221198	-1.3542772560591	0.17564793947958898	0.378921886690621
PAS_chr4_0637	60.884555520720504	0.39229455376395295	0.289803352247049	1.35365775006472	0.17584559328408	0.37915591411962896
PAS_chr3_1015	18.6270208162753	-0.5703282130633189	0.42187054027501397	-1.35190338887263	0.176406223308953	0.3801719521082971
PAS_chr4_0678	64.7243948432155	0.38368287728403	0.283904377116301	1.35145108075193	0.176550980328768	0.380291169380912
PAS_chr1-1_0411	10.838197012007502	0.7782630446849671	0.576246610405191	1.35057288083261	0.17683229285773003	0.38051159374042
PAS_chr1-3_0076	49.8850595590242	0.4499055900190271	0.33312097965554	1.35057717014475	0.176830918057302	0.38051159374042
PAS_chr2-1_0542	16.963680199772	-0.586834890888494	0.4346785414929579	-1.35004338809304	0.17700206582894298	0.380684260953295
PAS_chr2-2_0042	7.80584346269086	0.834097356331134	0.6183439393950961	1.3489213739963302	0.177362222088633	0.381108572932761
PAS_chr3_0341	28.597838907984098	0.473608283050215	0.35111475583762697	1.3488703484431002	0.17737861378973	0.381108572932761
PAS_chr2-1_0633	20.6724372417048	0.5383360991754029	0.3994149102840371	1.3478117248867199	0.17771894582709197	0.38164694831151397
PAS_chr1-1_0501	12.139610108474699	-0.6678048435409549	0.49558052291944	-1.3475203577552801	0.17781270137706798	0.38165553066900104
PAS_chr1-4_0520	17.1979682640475	-0.5823971325572139	0.432395049823026	-1.3469098057334	0.17800928303827301	0.381781106379899
PAS_chr1-3_0031	8.42543684984737	-0.8116499597671759	0.602659211390367	-1.34678097410086	0.17805078409015498	0.381781106379899
PAS_chr3_0684	13.263178636265302	0.661312581072249	0.492030722461166	1.3440473346142399	0.17893308081472603	0.38347956634284897
PAS_chr4_0206	26.0369292756818	0.520946134484793	0.388386604986661	1.3413081908493898	0.17982041153640502	0.384799390967687
PAS_chr3_0331	30.8256460047651	0.48067361414748	0.35826500504801706	1.34167057171285	0.17970283287839997	0.384799390967687
[truncated: 2,934 more rows]
