# Supplementary material for: Transcriptome Analysis Unveils the Effects of Proline on Gene Expression in the Yeast Komagataella phaffii
Source: Microorganisms. 2021 Dec 29;10(1):67. doi: 10.3390/microorganisms10010067 (PMC8778476; doi:10.3390/microorganisms10010067)
Supplement: Supplementary file 1 [file microorganisms-10-00067-s001.zip › Supplementary/Table S4. Differentially expressed genes discussed in the paper.xlsx]

## Sheet: DEG
	Table S4. Differentially expressed genes discussed in the paper
	Gene - the name of the gene as in NCBI database (reference genome of K. phaffii (ASM2700v1))
	baseMean - the average of the normalized count values
	log2FoldChange - the logarithmic value of the expression level change. This value indicates the change between the experimental groups (grown in media with proline) and the control group (grown in media with ammonium sulphate).
	lfcSE - the standard error of the log2FoldChange value
	stat - statistical value of the Wald test (commonly used for hypothesis testing when comparing two groups in DESeq2)
	P value of the Wald test
	P adj value is obtained as the result of Benjamini and Hochberg adjustment method
	Gene name - gene name used in the text of this paper
		genes, discussed in the paper, that are repressed in media with proline in comparison with media with ammonium sulphate (log2FoldChange less than 0.5)
		genes, discussed in the paper, that are activated in media with proline in comparison with media with ammonium sulphate (log2FoldChange greater than 0.5)
		genes that does not significantly change expression in media with proline in comparison with media with ammonium sulphate
Gene name	Functional grouping		Function of encoded protein / proposed function	Gene accession number	GeneID	baseMean	log2FoldChange	lfcSE	stat	P value	P adj value
AOX1	MUT (methanol utilization) pathway	Before branchpoint	Alcohol oxidase, isoenzymes	PAS_chr4_0821	8201223	22438.6566940246	-3.0678674061032005	0.30108030886050396	-10.1895318817565	2.20824952454344e-24	5.5232217519757e-22
AOX2				PAS_chr4_0152	8201062	2231.67488891011	-2.8924007211061604	0.243622084144684	-11.872489849435802	1.64497845252923e-32	6.994448380154288e-30
FLD1		Dissimilative	Formaldehyde dehydrogenase	PAS_chr3_1028	8199772	3958.4095932479704	-1.26492279366153	0.25204582871826703	-5.01862220888188	5.20433817222633e-07	1.09548742120328e-05
FGH1			S-formylglutathione hydrolase	PAS_chr3_0867	8200354	1200.40580131829	-1.54583647880692	0.26247764381451	-5.889402450973481	3.875945111018401e-09	1.32907408161695e-07
FDH1			Formate dehydrogenase	PAS_chr3_0932	8200284	6811.206511501739	-1.18307444706101	0.29112475112270697	-4.0638057825676	4.8279002366664295e-05	0.0006037715237148719
DAS1		Assimilative	Dihydroxyacetone synthase, isoenzymes	PAS_chr3_0832	8199663	10620.327308695601	-2.0855552409054	0.278671965733015	-7.48390759515253	7.214469069814541e-14	5.4778433008663294e-12
DAS2				PAS_chr3_0834	8200324	14631.8985546221	-1.74376832058777	0.252562718806579	-6.904298183150329	5.04522263101947e-12	3.1090270474050397e-10
DAK1			Dihydroxyacetone kinase	PAS_chr3_0841	8200330	2895.04226090935	-1.0031053319651502	0.30740600143402597	-3.26312865489202	0.00110189485107606	0.00817671362438991
TPI1			Triosephosphate isomerase	PAS_chr3_0951	8200302	452.778425712271	-0.935971410134435	0.23385100309731502	-4.00242632162214	6.26961952410752e-05	0.000746734515868493
FBA1			Fructose-1,6-bisphosphate aldolase	PAS_chr1-1_0072	8197200	978.9058031480141	0.5237803369191939	0.212256535196203	2.46767590187519	0.0135993386522774	0.0589443302237345
FBA2			Fructose-1,6-bisphosphate aldolase	PAS_chr1-1_0319	8196585	1420.87637786724	-2.17696689611215	0.32471220597663897	-6.704296469436611	2.0237901129997e-11	1.1322573105887801e-09
FBP1			Fructose-1,6-bisphosphatase	PAS_chr3_0868	8199670	1975.01572337121	-0.208897889053109	0.210150737117575	-0.994038336093177	0.320204204068807	0.5422175530468221
PEX5		Peroxisome biogenessi and import	Peroxisomal targeting signal 1 receptor	PAS_chr2-2_0186	8198761	540.548591355606	-2.23250812988522	0.231505455278522	-9.643436381226131	5.240370530362729e-22	1.17273976290012e-19
PEX14			Peroxisomal membrane protein (PER10)	PAS_chr4_0794	8200572	257.92520750086896	-1.8327388206182802	0.22223436791889198	-8.24687395464939	1.6259175632963102e-16	1.53631143980798e-14
PFK1	Glycolysis, gluconeogenesis		Phosphofructokinase	PAS_chr2-1_0402	8198870	331.754018118202	1.14407229589781	0.29497224971038105	3.8785760254434902	0.000105069691446328	0.0011633821847223
PGI1			Phosphoglucose isomerase	PAS_chr3_0456	8199584	554.663438557786	1.16012586416926	0.250670216704932	4.62809614727732	3.6904268544045303e-06	6.43102253480658e-05
GPM1			Phosphoglycerate mutase	PAS_chr3_0826	8200319	312.880995080768	0.636184100291349	0.244815954746386	2.59862189517181	0.00935988069735696	0.0442694246108585
PGK1			3-phosphoglycerate kinase	PAS_chr1-4_0292	8197742	499.31480730221296	0.8228477530813001	0.258248019999723	3.1862693587435196	0.0014412034831324599	0.0100458970660315
TDH1			Glyceraldehyde 3-phosphate dehydrogenase	PAS_chr2-1_0437	8198905	2928.7169397043103	1.49083541049523	0.225183803933727	6.620526807220969	3.5792099758022403e-11	1.8788642984087804e-09
KpPCK1			Phosphoenolpyruvate carboxykinase	PAS_FragB_0061	8197501	6564.24441277583	1.03027163509774	0.197043459119677	5.22865178930901	1.70750614542233e-07	4.0560425309138195e-06
ZWF1	PPP (Pentose phosphate pathway)	Oxidative phase	Glucose-6-phosphate 1-dehydrogenase	PAS_chr2-1_0308	8198996	606.54969573981	-0.33958411866104304	0.209254190777705	-1.62283067019571	0.10462560742918199	0.268395756539983
SOL3			6-phosphogluconolactonase, isoenzymes	PAS_chr3_1126	8200158	49.4826321154632	-0.709985419161396	0.29708812443939503	-2.38981420243955	0.0168568981000643	0.0693811957564101
SOL1				PAS_chr1-1_0277	8197929	172.348442453591	-0.37331015853856503	0.25437973184395	-1.46753106402193	0.14223164524690102	0.327295602435471
PGD1			6-phosphogluconate dehydrogenase	PAS_chr3_0277	8200105	967.88874698206	0.313885275368114	0.21226675437385298	1.4787302716999502	0.139212418324395	0.322051796907141
TKL1			Transketolase	PAS_chr1-4_0150	8197134	168.752851145793	0.7964145738142561	0.232368198034719	3.4273819763204503	0.0006094311562207259	0.0050050882880974
TAL1			Transaldolase	PAS_chr2-2_0337	8198237	497.80916148598703	-0.00883928761144651	0.19693744446789202	-0.0448837326762796	0.964199983220506	0.9827061113246429
TAL2			Transaldolase	PAS_chr2-2_0338	8198238	405.436228083416	-2.12738976772812	0.249118775140911	-8.539660515450059	1.3461674218407802e-17	1.63540110790486e-15
CAT1	ROS (reactive oxygen species) defense	General ROS defense	Catalase	PAS_chr2-2_0131	8198267	4993.776667706479	-0.776380442225202	0.221560389220253	-3.5041482142072002	0.00045807033461909804	0.00398305738813989
SOD1			Cytoplasmic superoxide dismutase	PAS_chr4_0786	8200564	358.89925096395103	-0.9742712737007371	0.22779317096692397	-4.2769994796824	1.89429245377905e-05	0.00026670634150557996
PMP20			Peroxisomal glutathione peroxidase	PAS_chr1-4_0547	8197678	2465.30454796708	-2.2483542560376804	0.25600424856284903	-8.78248805892654	1.59897551342819e-18	2.34442892520575e-16
KpCIT1	TCA		CITrate synthase	PAS_chr1-1_0475	8197246	341.92956680719	-0.49416250060878397	0.267959421088432	-1.8441691603957502	0.0651584912854397	0.191764835087966
KpLPD1			Dihydrolipoamide dehydrogenase [Komagataella phaffii GS115]	PAS_chr2-2_0048	8199153	131.723275804338	0.558055609478215	0.23713119658898	2.3533622631926097	0.0186044989961719	0.0749112970944348
KpMAE1			Mitochondrial malic enzyme	PAS_chr3_0181	8199455	308.985703464002	1.27641066926402	0.26055429115414896	4.89882804696882	9.640996924695391e-07	1.8549103585432002e-05
KpFUM1			Fumarase, converts fumaric acid to L-malic acid in the TCA cycle	PAS_chr3_0647	8199846	187.406309148503	0.254236838864495	0.24137227136947098	1.05329761957343	0.29220460956871597	0.512296866643735
KpKGD1			Subunit of the mitochondrial alpha-ketoglutarate dehydrogenase complex	PAS_chr2-1_0089	8198485	231.398932689092	1.43519434210441	0.23005991567903697	6.23835029178526	4.42209546350432e-10	1.7907380867447998e-08
KpKGD2			Dihydrolipoyl transsuccinylase, component of the mitochondrial alpha-ketoglutarate dehydrogenase	PAS_chr1-3_0094	8196826	219.887778528686	1.0813016730741	0.22036177898106601	4.90693839046837	9.25090760677697e-07	1.7879481429098003e-05
KpLSC1			Alpha subunit of succinyl-CoA ligase	PAS_chr3_0831	8200321	22.388482984075303	0.5566189772861999	0.4071599610345879	1.3670768998794498	0.17160120300228102	0.373412648498311
KpLSC2			Beta subunit of succinyl-CoA ligase, which is a mitochondrial enzyme of the TCA cycle	PAS_chr2-2_0407	8199113	61.3059488216428	0.8640941634612471	0.291723517932541	2.9620312053862703	0.00305616808284457	0.0185111491285685
KpIDH1			Subunit of mitochondrial NAD(+)-dependent isocitrate dehydrogenase	PAS_chr4_0580	8200845	41.60426467344529	1.26189601323995	0.34240270678165896	3.68541482951719	0.000228330431649469	0.00227367914607387
KpIDH2			Subunit of mitochondrial NAD(+)-dependent isocitrate dehydrogenase	PAS_chr2-1_0120	8198516	26.2364979362353	0.9977613021480459	0.37809959080225297	2.6388849033954	0.00831792157506346	0.0404203457567655
KpACO1			Aconitase, required for the tricarboxylic acid (TCA) cycle and also independently required for mitoc	PAS_chr1-3_0104	8197413	1571.7637275707502	-1.12681026910233	0.229582310069702	-4.9080883834657305	9.196840953693581e-07	1.7856149650732896e-05
KpACO2			Putative mitochondrial aconitase isozyme	PAS_chr3_0659	8199644	55.0609153802977	0.20319812506584198	0.362875848723149	0.5599659657175721	0.575502652416658	0.7568936832897091
KpSDH			Subunit of succinate dehydrogenase (Sdh1p, Sdh2p, Sdh3p, Sdh4p)	PAS_chr2-2_0283	8198288	51.974701652675705	-0.35784941692809796	0.304060345761173	-1.17690261790721	0.239234377071119	0.462182309135369
KpSDH			Subunit of succinate dehydrogenase (Sdh1p, Sdh2p, Sdh3p, Sdh4p)	PAS_chr3_0424	8199556	25.7983465041215	0.7089026688601351	0.408618492849326	1.7348766178371102	0.0827626615217712	0.228066647304324
KpGAD1	GABA	GABA shunt	Glutamate decarboxylase	PAS_chr3_0965	8199681	777.5111657239529	0.7750913587886179	0.19794750283010698	3.9156410043417202	9.016432923512591e-05	0.0010278250077955901
KpUGA2			Succinate semialdehyde dehydrogenase	PAS_chr1-3_0024	8197957	140.943422415869	2.61380394853649	0.29927691130191403	8.73373070166329	2.46407381162285e-18	3.3797554345227003e-16
KpUGA1.1			Gamma-aminobutyrate (GABA) transaminase	PAS_chr4_0677	8201384	21.750495671101998	-0.367905426894461	0.39344213534681	-0.9350941189106791	0.34973979713051095	0.574161295625458
KpUGA1.2			Gamma-aminobutyrate (GABA) transaminase	PAS_chr2-1_0107	8198503	58.24706228369121	2.1425338552187903	0.378244992502554	5.664407719037619	1.47533232604536e-08	4.4176852467217396e-07
KpGDH2			NAD(+)-dependent glutamate dehydrogenase, degrades glutamate to ammonia and alpha-ketoglutarate	PAS_chr2-1_0311	8198999	105.822819566467	2.00088869839272	0.275935967316855	7.25127904799417	4.128540969601339e-13	2.9257593671241503e-11
KpGAP1.1	Proline transport	S. cerevisiae General Aminoacid Permease orthologs	General amino acid permease	PAS_chr1-4_0479	8197066	12.9975162016254	1.45557769188871	0.531787515824907	2.73714152471373	0.00619756243559095	0.031980625577831004
KpGAP1.2			General amino acid permease	PAS_chr1-1_0203	8196706	37.1401383400611	1.7661877465201101	0.356833489905682	4.9496131850935505	7.43611232210836e-07	1.4638124811854e-05
KpGAP1.3			General amino acid permease	PAS_chr1-1_0030	8197547	112.706181696187	-1.13472174381466	0.242148777427429	-4.68605192175596	2.78525632388943e-06	4.91407049343479e-05
KpPUT4.1		S. cerevisiae Put1 orthologs	Specific proline permease	PAS_chr2-1_0129	8198525	11.647257306628498	1.0594576634975	0.516931007552182	2.0495146315837	0.0404118185907556	0.13330570414886903
KpPUT4.2			Specific proline permease	PAS_chr2-1_0659	8199273	142.908594264791	5.19563948322411	0.38381650596671296	13.5367796914776	9.485698779413859e-42	8.06663824201355e-39
KpPUT1	Proline oxidation		Proline oxidase, nuclear-encoded mitochondrial protein	PAS_chr1-3_0269	8196500	650.41203672392	6.543084121989991	0.39687525239788796	16.4865006887107	4.587609413836049e-61	9.753257613815448e-58
KpPUT2			Delta-1-pyrroline-5-carboxylate dehydrogenase	PAS_chr2-2_0496	8199115	1072.32203569844	4.18267309487867	0.323389615824728	12.9338509655351	2.8992519924851297e-38	2.05460324534113e-35
MIG2			Regulatory protein	PAS_chr1-4_0526	8197110	183.132779913489	2.21216211972201	0.24505147647283698	9.027336425647741	1.7590097764077999e-19	2.7701146552911e-17
SAC1/TOS3/ELM1			upstream serine/threonine kinase for the SNF1 complex	PAS_chr2-1_0639	8199253	140.41612123276101	1.52882807632949	0.25620180419633104	5.96728067987344	2.4124022497491897e-09	8.7671233896868e-08
