# Supplementary material for: Transcriptome Analysis Unveils the Effects of Proline on Gene Expression in the Yeast Komagataella phaffii
Source: Microorganisms. 2021 Dec 29;10(1):67. doi: 10.3390/microorganisms10010067 (PMC8778476; doi:10.3390/microorganisms10010067)
Supplement: Supplementary file 1 [file microorganisms-10-00067-s001.zip › Supplementary/Table S5. Results of protein sequences alignments.xlsx]

## Sheet: Лист1
Table S5. Results of protein sequences alignments
K. phaffii protein NCBI accession number was used as a query to perform analysis using BLAST with standard parameters and Saccharomyces cerevisiae s288c (taxid:559292) reference proteins database
			BLAST analysis results
K. phaffii gene name used in the paper	Gene accession number	K. phaffii protein NCBI accession number	Query cover, %	E value	Per. Ident, %	S. cerevisiae protein NCBI accession number	S. cerevidiae gene name (from SGD)
KpPCK1	PAS_FragB_0061	XP_002490872	1	0.0	69.12%	NP_013023.3	PCK1
KpCIT1	PAS_chr1-1_0475	XP_002489764	0.99	0.0	76.05%	NP_014398.1	CIT1
KpLPD1	PAS_chr2-2_0048	XP_002492166	0.98	0.0	68.24%	NP_116635.1	LPD1
KpMAE1	PAS_chr3_0181	XP_002492390	0.94	0.0	68.05%	NP_012896.1	MAE1
KpFUM1	PAS_chr3_0647	XP_002492874	1	0.0	74.19%	NP_015061.1	FUM1
KpKGD1	PAS_chr2-1_0089	XP_002490970	0.98	0.0	69.91%	NP_012141.1	KGD1
KpKGD2	PAS_chr1-3_0094	XP_002489434	0.89	3e-179	65.43%	NP_010432.3	KGD2
KpLSC1	PAS_chr3_0831	XP_002493061	0.94	8e-134	63.49%	NP_014785.3	LSC1
KpLSC2	PAS_chr2-2_0407	XP_002491782	0.96	0.0	60.10%	NP_011760.3	LSC2
KpIDH1	PAS_chr4_0580	XP_002494018	0.98	9e-167	63.64%	NP_014361.1	IDH1
KpIDH2	PAS_chr2-1_0120	XP_002491004	1	0.0	68.48%	NP_014779.1	IDH2
KpACO1	PAS_chr1-3_0104	XP_002489444	0.99	0.0	80.65%	NP_013407.1	ACO1
KpACO2	PAS_chr3_0659	XP_002492885	0.98	0.0	74.52%	NP_012335.1	ACO2
KpGAD1	PAS_chr3_0965	XP_002493206	0.84	2e-165	49.40%	NP_013976.1	GAD1
KpUGA2	PAS_chr1-3_0024	XP_002489360	0.96	0.0	52.69%	NP_009560.1	UGA2
KpUGA1.1	PAS_chr4_0677	XP_002494115	0.99	0.0	68.09%	NP_011533.3	UGA1
KpUGA1.2	PAS_chr2-1_0107	XP_002490990	0.99	4e-179	54.61%	NP_011533.3	UGA1
KpGDH2	PAS_chr2-1_0311	XP_002491206	0.96	0.0	47.47%	NP_010066.1	GDH2
KpGAP1.1	PAS_chr1-4_0479	XP_002490612	0.95	0.0	57.73%	NP_012965.3	GAP1
KpGAP1.2	PAS_chr1-1_0203	XP_002489852	0.92	0.0	52.35%	NP_012965.3	GAP1
KpGAP1.3	PAS_chr1-1_0030	XP_002489665	0.94	0.0	62.98%	NP_012965.3	GAP1
KpPUT4.1	PAS_chr2-1_0129	XP_002491015	0.97	0.0	45.23%	NP_014993.1	PUT4
KpPUT4.2	PAS_chr2-1_0659	XP_002491584	0.98	9e-180	46.88%	NP_014993.1	PUT4
KpPUT1	PAS_chr1-3_0269	XP_002489614	0.87	4e-140	49.88%	NP_013243.1	PUT1
KpPUT2	PAS_chr2-2_0496	XP_002491779	0.94	0.0	63.54%	NP_011902.1	PUT2
